# Supplementary material for: Dissecting cricket genomes for the advancement of entomology and entomophagy
Source: Biophys Rev. 2022 Jan 21;14(1):75–97. doi: 10.1007/s12551-021-00924-4 (PMC8921346; doi:10.1007/s12551-021-00924-4)
Supplement: Supplementary file 1 — Supplementary file1 (XLSX 1726 KB) [file 12551_2021_924_MOESM1_ESM.xlsx]

## Sheet: Supplemental Table 1
	Photo	Source of photo	Genome Size	Ecological niche
Myrmecophilus spp.		The authors	Unknown	Ant nest
Deinacrida spp.		iNaturalist © d_kluza https://www.inaturalist.org/photos/7994603 CC BY-NC-ND 4.0	ca. 5.4 Gbp *Deinacrida fallai	A variety of environments, including alpine, forests, grasslands, caves, shrub lands and urban gardens

## Sheet: Supplemental Table 2
Phylum	Class	Order	Family	Genus	Species	2N	N	Reference
Arthropoda	Insecta	Archaeognatha	Machilidae	Dilta	Dilta_littoralis	32	16	Makino, S. (1951). An atlas of the chromosome numbers in animals. Iowa State College Press, Ames.
Arthropoda	Insecta	Archaeognatha	Machilidae	Machilis	Machilis_noctis	30	15	Makino, S. (1951). An atlas of the chromosome numbers in animals. Iowa State College Press, Ames.
Arthropoda	Insecta	Blattodea	Archotermopsidae	Zootermopsis	Zootermopsis_angusticollis	51,52	26	Makino, S. (1951). An atlas of the chromosome numbers in animals. Iowa State College Press, Ames.
Arthropoda	Insecta	Blattodea	Archotermopsidae	Zootermopsis	Zootermopsis_nevadensis	52	26	Makino, S. (1951). An atlas of the chromosome numbers in animals. Iowa State College Press, Ames.
Arthropoda	Insecta	Blattodea	Blaberidae	Archimandrita	Archimandrita_tessellata	46,45	23	Makino, S. (1951). An atlas of the chromosome numbers in animals. Iowa State College Press, Ames.
Arthropoda	Insecta	Blattodea	Blaberidae	Blaberus	Blaberus_atropos	73,74,73	36,37	Makino, S. (1951). An atlas of the chromosome numbers in animals. Iowa State College Press, Ames.
Arthropoda	Insecta	Blattodea	Blaberidae	Blaberus	Blaberus_craniifer	74,73	37	Makino, S. (1951). An atlas of the chromosome numbers in animals. Iowa State College Press, Ames.
Arthropoda	Insecta	Blattodea	Blaberidae	Blaberus	Blaberus_discoidalis	38,37	19	Makino, S. (1951). An atlas of the chromosome numbers in animals. Iowa State College Press, Ames.
Arthropoda	Insecta	Blattodea	Blaberidae	Blaberus	Blaberus_giganteus	74,73	37	Makino, S. (1951). An atlas of the chromosome numbers in animals. Iowa State College Press, Ames.
Arthropoda	Insecta	Blattodea	Blaberidae	Blaberus	Blaberus_parabolicus	40,39	20	Makino, S. (1951). An atlas of the chromosome numbers in animals. Iowa State College Press, Ames.
Arthropoda	Insecta	Blattodea	Blaberidae	Byrsotria	Byrsotria_fumigata	48,47	24	Makino, S. (1951). An atlas of the chromosome numbers in animals. Iowa State College Press, Ames.
Arthropoda	Insecta	Blattodea	Blaberidae	Capucina	Capucina_patula	38,37	19	Makino, S. (1951). An atlas of the chromosome numbers in animals. Iowa State College Press, Ames.
Arthropoda	Insecta	Blattodea	Blaberidae	Diploptera	Diploptera_punctata	48,47	24	Ashman, T. L., Bachtrog, D., Blackmon, H., Goldberg, E. E., Hahn, M. W., Kirkpatrick, M., et al. (2014). Tree of Sex: A database of sexual systems. Scientific Data, 1, 140015.
Arthropoda	Insecta	Blattodea	Blaberidae	Elliptorhina	Elliptorhina_brunneri	64,63	32	Ashman, T. L., Bachtrog, D., Blackmon, H., Goldberg, E. E., Hahn, M. W., Kirkpatrick, M., et al. (2014). Tree of Sex: A database of sexual systems. Scientific Data, 1, 140015.
Arthropoda	Insecta	Blattodea	Blaberidae	Elliptorhina	Elliptorhina_chopardi	76,75	38	Makino, S. (1951). An atlas of the chromosome numbers in animals. Iowa State College Press, Ames; Ashman, T. L., Bachtrog, D., Blackmon, H., Goldberg, E. E., Hahn, M. W., Kirkpatrick, M., et al. (2014). Tree of Sex: A database of sexual systems. Scientific Data, 1, 140015.
Arthropoda	Insecta	Blattodea	Blaberidae	Epilampra	Epilampra_abdomennigrum	42,41	21	Makino, S. (1951). An atlas of the chromosome numbers in animals. Iowa State College Press, Ames; Ashman, T. L., Bachtrog, D., Blackmon, H., Goldberg, E. E., Hahn, M. W., Kirkpatrick, M., et al. (2014). Tree of Sex: A database of sexual systems. Scientific Data, 1, 140015.
Arthropoda	Insecta	Blattodea	Blaberidae	Epilampra	Epilampra_grisea	50,49	25	Ashman, T. L., Bachtrog, D., Blackmon, H., Goldberg, E. E., Hahn, M. W., Kirkpatrick, M., et al. (2014). Tree of Sex: A database of sexual systems. Scientific Data, 1, 140015.
Arthropoda	Insecta	Blattodea	Blaberidae	Epilampra	Epilampra_maculicollis	38,37	19	Makino, S. (1951). An atlas of the chromosome numbers in animals. Iowa State College Press, Ames; Ashman, T. L., Bachtrog, D., Blackmon, H., Goldberg, E. E., Hahn, M. W., Kirkpatrick, M., et al. (2014). Tree of Sex: A database of sexual systems. Scientific Data, 1, 140015.
Arthropoda	Insecta	Blattodea	Blaberidae	Epilampra	Epilampra_maya	36,35	18	Ashman, T. L., Bachtrog, D., Blackmon, H., Goldberg, E. E., Hahn, M. W., Kirkpatrick, M., et al. (2014). Tree of Sex: A database of sexual systems. Scientific Data, 1, 140015.
Arthropoda	Insecta	Blattodea	Blaberidae	Epilampra	Epilampra_sagitta	44,43	22	Ashman, T. L., Bachtrog, D., Blackmon, H., Goldberg, E. E., Hahn, M. W., Kirkpatrick, M., et al. (2014). Tree of Sex: A database of sexual systems. Scientific Data, 1, 140015.
Arthropoda	Insecta	Blattodea	Blaberidae	Eublaberus	Eublaberus_distanti	66,65	33	Ashman, T. L., Bachtrog, D., Blackmon, H., Goldberg, E. E., Hahn, M. W., Kirkpatrick, M., et al. (2014). Tree of Sex: A database of sexual systems. Scientific Data, 1, 140015.
Arthropoda	Insecta	Blattodea	Blaberidae	Eublaberus	Eublaberus_posticus	44,43	22	Ashman, T. L., Bachtrog, D., Blackmon, H., Goldberg, E. E., Hahn, M. W., Kirkpatrick, M., et al. (2014). Tree of Sex: A database of sexual systems. Scientific Data, 1, 140015.
Arthropoda	Insecta	Blattodea	Blaberidae	Galiblatta	Galiblatta_williamsi	28,27	14	Ashman, T. L., Bachtrog, D., Blackmon, H., Goldberg, E. E., Hahn, M. W., Kirkpatrick, M., et al. (2014). Tree of Sex: A database of sexual systems. Scientific Data, 1, 140015.
Arthropoda	Insecta	Blattodea	Blaberidae	Gromphadorhina	Gromphadorhina_portentosa	64,63	32	Ashman, T. L., Bachtrog, D., Blackmon, H., Goldberg, E. E., Hahn, M. W., Kirkpatrick, M., et al. (2014). Tree of Sex: A database of sexual systems. Scientific Data, 1, 140015.
Arthropoda	Insecta	Blattodea	Blaberidae	Hormetica	Hormetica_scrobiculata	32,31	16	Ashman, T. L., Bachtrog, D., Blackmon, H., Goldberg, E. E., Hahn, M. W., Kirkpatrick, M., et al. (2014). Tree of Sex: A database of sexual systems. Scientific Data, 1, 140015.
Arthropoda	Insecta	Blattodea	Blaberidae	Hormetica	Hormetica_ventralis	32,31	16	Ashman, T. L., Bachtrog, D., Blackmon, H., Goldberg, E. E., Hahn, M. W., Kirkpatrick, M., et al. (2014). Tree of Sex: A database of sexual systems. Scientific Data, 1, 140015.
Arthropoda	Insecta	Blattodea	Blaberidae	Hyporhicnoda	Hyporhicnoda_litomorpha	44,43	22	Ashman, T. L., Bachtrog, D., Blackmon, H., Goldberg, E. E., Hahn, M. W., Kirkpatrick, M., et al. (2014). Tree of Sex: A database of sexual systems. Scientific Data, 1, 140015.
Arthropoda	Insecta	Blattodea	Blaberidae	Lanxoblatta	Lanxoblatta_emarginata	66,65	33	Ashman, T. L., Bachtrog, D., Blackmon, H., Goldberg, E. E., Hahn, M. W., Kirkpatrick, M., et al. (2014). Tree of Sex: A database of sexual systems. Scientific Data, 1, 140015.
Arthropoda	Insecta	Blattodea	Blaberidae	Macropanesthia	Macropanesthia_rhinoceros	80,79	40	Ashman, T. L., Bachtrog, D., Blackmon, H., Goldberg, E. E., Hahn, M. W., Kirkpatrick, M., et al. (2014). Tree of Sex: A database of sexual systems. Scientific Data, 1, 140015.
Arthropoda	Insecta	Blattodea	Blaberidae	Nauphoeta	Nauphoeta_cinerea	38,37	19	Ashman, T. L., Bachtrog, D., Blackmon, H., Goldberg, E. E., Hahn, M. W., Kirkpatrick, M., et al. (2014). Tree of Sex: A database of sexual systems. Scientific Data, 1, 140015.
Arthropoda	Insecta	Blattodea	Blaberidae	Panchlora	Panchlora_nivea	36,35	18	Ashman, T. L., Bachtrog, D., Blackmon, H., Goldberg, E. E., Hahn, M. W., Kirkpatrick, M., et al. (2014). Tree of Sex: A database of sexual systems. Scientific Data, 1, 140015.
Arthropoda	Insecta	Blattodea	Blaberidae	Panchlora	Panchlora_viridis	38,37	19	Ashman, T. L., Bachtrog, D., Blackmon, H., Goldberg, E. E., Hahn, M. W., Kirkpatrick, M., et al. (2014). Tree of Sex: A database of sexual systems. Scientific Data, 1, 140015.
Arthropoda	Insecta	Blattodea	Blaberidae	Panesthia	Panesthia_stellata	38,37	19	Ashman, T. L., Bachtrog, D., Blackmon, H., Goldberg, E. E., Hahn, M. W., Kirkpatrick, M., et al. (2014). Tree of Sex: A database of sexual systems. Scientific Data, 1, 140015.
Arthropoda	Insecta	Blattodea	Blaberidae	Petasodes	Petasodes_dominicana	54,53	27	Ashman, T. L., Bachtrog, D., Blackmon, H., Goldberg, E. E., Hahn, M. W., Kirkpatrick, M., et al. (2014). Tree of Sex: A database of sexual systems. Scientific Data, 1, 140015.
Arthropoda	Insecta	Blattodea	Blaberidae	Phoetalia	Phoetalia_circumvagans	54,53	27	Ashman, T. L., Bachtrog, D., Blackmon, H., Goldberg, E. E., Hahn, M. W., Kirkpatrick, M., et al. (2014). Tree of Sex: A database of sexual systems. Scientific Data, 1, 140015.
Arthropoda	Insecta	Blattodea	Blaberidae	Phortioeca	Phortioeca_phoraspoides	66,65	33	Ashman, T. L., Bachtrog, D., Blackmon, H., Goldberg, E. E., Hahn, M. W., Kirkpatrick, M., et al. (2014). Tree of Sex: A database of sexual systems. Scientific Data, 1, 140015.
Arthropoda	Insecta	Blattodea	Blaberidae	Pinaconota	Pinaconota_sicca	34,33	17	Ashman, T. L., Bachtrog, D., Blackmon, H., Goldberg, E. E., Hahn, M. W., Kirkpatrick, M., et al. (2014). Tree of Sex: A database of sexual systems. Scientific Data, 1, 140015.
Arthropoda	Insecta	Blattodea	Blaberidae	Proscratea	Proscratea_complanata	36,35	18	Ashman, T. L., Bachtrog, D., Blackmon, H., Goldberg, E. E., Hahn, M. W., Kirkpatrick, M., et al. (2014). Tree of Sex: A database of sexual systems. Scientific Data, 1, 140015.
Arthropoda	Insecta	Blattodea	Blaberidae	Pycnoscelus	Pycnoscelus_indicus	36,35	18	Ashman, T. L., Bachtrog, D., Blackmon, H., Goldberg, E. E., Hahn, M. W., Kirkpatrick, M., et al. (2014). Tree of Sex: A database of sexual systems. Scientific Data, 1, 140015.
Arthropoda	Insecta	Blattodea	Blaberidae	Pycnoscelus	Pycnoscelus_surinamensis	37,38,35,53	18,19,27	Ashman, T. L., Bachtrog, D., Blackmon, H., Goldberg, E. E., Hahn, M. W., Kirkpatrick, M., et al. (2014). Tree of Sex: A database of sexual systems. Scientific Data, 1, 140015.
Arthropoda	Insecta	Blattodea	Blaberidae	Rhabdoblatta	Rhabdoblatta_annandalei	50,49	25	Ashman, T. L., Bachtrog, D., Blackmon, H., Goldberg, E. E., Hahn, M. W., Kirkpatrick, M., et al. (2014). Tree of Sex: A database of sexual systems. Scientific Data, 1, 140015.
Arthropoda	Insecta	Blattodea	Blaberidae	Rhyparobia	Rhyparobia_maderae	23,24,24,23	11,12	Ashman, T. L., Bachtrog, D., Blackmon, H., Goldberg, E. E., Hahn, M. W., Kirkpatrick, M., et al. (2014). Tree of Sex: A database of sexual systems. Scientific Data, 1, 140015.
Arthropoda	Insecta	Blattodea	Blattidae	Blatta	Blatta_orientalis	47,48,48,47	13,24	Ashman, T. L., Bachtrog, D., Blackmon, H., Goldberg, E. E., Hahn, M. W., Kirkpatrick, M., et al. (2014). Tree of Sex: A database of sexual systems. Scientific Data, 1, 140015.
Arthropoda	Insecta	Blattodea	Blattidae	Deropeltis	Deropeltis_erythrocephala	50,49	25	Ashman, T. L., Bachtrog, D., Blackmon, H., Goldberg, E. E., Hahn, M. W., Kirkpatrick, M., et al. (2014). Tree of Sex: A database of sexual systems. Scientific Data, 1, 140015.
Arthropoda	Insecta	Blattodea	Blattidae	Eurycotis	Eurycotis_biolleyi	22,21	11	Ashman, T. L., Bachtrog, D., Blackmon, H., Goldberg, E. E., Hahn, M. W., Kirkpatrick, M., et al. (2014). Tree of Sex: A database of sexual systems. Scientific Data, 1, 140015.
Arthropoda	Insecta	Blattodea	Blattidae	Eurycotis	Eurycotis_decipiens	28,27	14	Ashman, T. L., Bachtrog, D., Blackmon, H., Goldberg, E. E., Hahn, M. W., Kirkpatrick, M., et al. (2014). Tree of Sex: A database of sexual systems. Scientific Data, 1, 140015.
Arthropoda	Insecta	Blattodea	Blattidae	Eurycotis	Eurycotis_floridana	28,27	14	Ashman, T. L., Bachtrog, D., Blackmon, H., Goldberg, E. E., Hahn, M. W., Kirkpatrick, M., et al. (2014). Tree of Sex: A database of sexual systems. Scientific Data, 1, 140015.
Arthropoda	Insecta	Blattodea	Blattidae	Pelmatosilpha	Pelmatosilpha_coriacea	38,37	19	Ashman, T. L., Bachtrog, D., Blackmon, H., Goldberg, E. E., Hahn, M. W., Kirkpatrick, M., et al. (2014). Tree of Sex: A database of sexual systems. Scientific Data, 1, 140015.
Arthropoda	Insecta	Blattodea	Blattidae	Periplaneta	Periplaneta_americana	32,34,34,33	16,17	Makino, S. (1951). An atlas of the chromosome numbers in animals. Iowa State College Press, Ames; Ashman, T. L., Bachtrog, D., Blackmon, H., Goldberg, E. E., Hahn, M. W., Kirkpatrick, M., et al. (2014). Tree of Sex: A database of sexual systems. Scientific Data, 1, 140015.
Arthropoda	Insecta	Blattodea	Blattidae	Periplaneta	Periplaneta_australasiae	27,28,28,27	13,14	Ashman, T. L., Bachtrog, D., Blackmon, H., Goldberg, E. E., Hahn, M. W., Kirkpatrick, M., et al. (2014). Tree of Sex: A database of sexual systems. Scientific Data, 1, 140015.
Arthropoda	Insecta	Blattodea	Blattidae	Periplaneta	Periplaneta_brunnea	28,27	14	Ashman, T. L., Bachtrog, D., Blackmon, H., Goldberg, E. E., Hahn, M. W., Kirkpatrick, M., et al. (2014). Tree of Sex: A database of sexual systems. Scientific Data, 1, 140015.
Arthropoda	Insecta	Blattodea	Blattidae	Periplaneta	Periplaneta_fuliginosa	28,27	14	Ashman, T. L., Bachtrog, D., Blackmon, H., Goldberg, E. E., Hahn, M. W., Kirkpatrick, M., et al. (2014). Tree of Sex: A database of sexual systems. Scientific Data, 1, 140015.
Arthropoda	Insecta	Blattodea	Blattidae	Periplaneta	Periplaneta_japonica	34,33	17	Makino, S. (1951). An atlas of the chromosome numbers in animals. Iowa State College Press, Ames; Ashman, T. L., Bachtrog, D., Blackmon, H., Goldberg, E. E., Hahn, M. W., Kirkpatrick, M., et al. (2014). Tree of Sex: A database of sexual systems. Scientific Data, 1, 140015.
Arthropoda	Insecta	Blattodea	Corydiidae	Arenivaga	Arenivaga_investigata	46,45	23	Makino, S. (1951). An atlas of the chromosome numbers in animals. Iowa State College Press, Ames; Ashman, T. L., Bachtrog, D., Blackmon, H., Goldberg, E. E., Hahn, M. W., Kirkpatrick, M., et al. (2014). Tree of Sex: A database of sexual systems. Scientific Data, 1, 140015.
Arthropoda	Insecta	Blattodea	Corydiidae	Polyphaga	Polyphaga_aegyptiaca	64,63	32	Ashman, T. L., Bachtrog, D., Blackmon, H., Goldberg, E. E., Hahn, M. W., Kirkpatrick, M., et al. (2014). Tree of Sex: A database of sexual systems. Scientific Data, 1, 140015.
Arthropoda	Insecta	Blattodea	Cryptocercidae	Cryptocercus	Cryptocercus_primarius	20,19	10	Ashman, T. L., Bachtrog, D., Blackmon, H., Goldberg, E. E., Hahn, M. W., Kirkpatrick, M., et al. (2014). Tree of Sex: A database of sexual systems. Scientific Data, 1, 140015.
Arthropoda	Insecta	Blattodea	Cryptocercidae	Cryptocercus	Cryptocercus_punctulatus	38,37,40,39,48,47	19,20,24	Ashman, T. L., Bachtrog, D., Blackmon, H., Goldberg, E. E., Hahn, M. W., Kirkpatrick, M., et al. (2014). Tree of Sex: A database of sexual systems. Scientific Data, 1, 140015.
Arthropoda	Insecta	Blattodea	Cryptocercidae	Cryptocercus	Cryptocercus_relictus	18,17	9	Ashman, T. L., Bachtrog, D., Blackmon, H., Goldberg, E. E., Hahn, M. W., Kirkpatrick, M., et al. (2014). Tree of Sex: A database of sexual systems. Scientific Data, 1, 140015.
Arthropoda	Insecta	Blattodea	Ectobiidae	Agmoblatta	Agmoblatta_thaxteri	26,25	13	Ashman, T. L., Bachtrog, D., Blackmon, H., Goldberg, E. E., Hahn, M. W., Kirkpatrick, M., et al. (2014). Tree of Sex: A database of sexual systems. Scientific Data, 1, 140015.
Arthropoda	Insecta	Blattodea	Ectobiidae	Amazonina	Amazonina_conspersa	24,23	12	Makino, S. (1951). An atlas of the chromosome numbers in animals. Iowa State College Press, Ames; Ashman, T. L., Bachtrog, D., Blackmon, H., Goldberg, E. E., Hahn, M. W., Kirkpatrick, M., et al. (2014). Tree of Sex: A database of sexual systems. Scientific Data, 1, 140015.
Arthropoda	Insecta	Blattodea	Ectobiidae	Attaphila	Attaphila_fungicola	34,33	17	Ashman, T. L., Bachtrog, D., Blackmon, H., Goldberg, E. E., Hahn, M. W., Kirkpatrick, M., et al. (2014). Tree of Sex: A database of sexual systems. Scientific Data, 1, 140015.
Arthropoda	Insecta	Blattodea	Ectobiidae	Balta	Balta_notulata	20,19	10	Ashman, T. L., Bachtrog, D., Blackmon, H., Goldberg, E. E., Hahn, M. W., Kirkpatrick, M., et al. (2014). Tree of Sex: A database of sexual systems. Scientific Data, 1, 140015.
Arthropoda	Insecta	Blattodea	Ectobiidae	Blattella	Blattella_bisignata	24,23	12	Ashman, T. L., Bachtrog, D., Blackmon, H., Goldberg, E. E., Hahn, M. W., Kirkpatrick, M., et al. (2014). Tree of Sex: A database of sexual systems. Scientific Data, 1, 140015.
Arthropoda	Insecta	Blattodea	Ectobiidae	Blattella	Blattella_germanica	23,24	11,12	Ashman, T. L., Bachtrog, D., Blackmon, H., Goldberg, E. E., Hahn, M. W., Kirkpatrick, M., et al. (2014). Tree of Sex: A database of sexual systems. Scientific Data, 1, 140015.
Arthropoda	Insecta	Blattodea	Ectobiidae	Blattella	Blattella_litoricollis	26,25	13	Ashman, T. L., Bachtrog, D., Blackmon, H., Goldberg, E. E., Hahn, M. W., Kirkpatrick, M., et al. (2014). Tree of Sex: A database of sexual systems. Scientific Data, 1, 140015.
Arthropoda	Insecta	Blattodea	Ectobiidae	Blattella	Blattella_sauteri	24,23	12	Ashman, T. L., Bachtrog, D., Blackmon, H., Goldberg, E. E., Hahn, M. W., Kirkpatrick, M., et al. (2014). Tree of Sex: A database of sexual systems. Scientific Data, 1, 140015.
Arthropoda	Insecta	Blattodea	Ectobiidae	Blattella	Blattella_vaga	24,23	12	Ashman, T. L., Bachtrog, D., Blackmon, H., Goldberg, E. E., Hahn, M. W., Kirkpatrick, M., et al. (2014). Tree of Sex: A database of sexual systems. Scientific Data, 1, 140015.
Arthropoda	Insecta	Blattodea	Ectobiidae	Cariblatta	Cariblatta_minima	26,25	13	Ashman, T. L., Bachtrog, D., Blackmon, H., Goldberg, E. E., Hahn, M. W., Kirkpatrick, M., et al. (2014). Tree of Sex: A database of sexual systems. Scientific Data, 1, 140015.
Arthropoda	Insecta	Blattodea	Ectobiidae	Dendroblatta	Dendroblatta_cnephaia	32,31	16	Ashman, T. L., Bachtrog, D., Blackmon, H., Goldberg, E. E., Hahn, M. W., Kirkpatrick, M., et al. (2014). Tree of Sex: A database of sexual systems. Scientific Data, 1, 140015.
Arthropoda	Insecta	Blattodea	Ectobiidae	Dendroblatta	Dendroblatta_sobrina	26,25	13	Ashman, T. L., Bachtrog, D., Blackmon, H., Goldberg, E. E., Hahn, M. W., Kirkpatrick, M., et al. (2014). Tree of Sex: A database of sexual systems. Scientific Data, 1, 140015.
Arthropoda	Insecta	Blattodea	Ectobiidae	Ectobius	Ectobius_pallidus	22,21	11	Ashman, T. L., Bachtrog, D., Blackmon, H., Goldberg, E. E., Hahn, M. W., Kirkpatrick, M., et al. (2014). Tree of Sex: A database of sexual systems. Scientific Data, 1, 140015.
Arthropoda	Insecta	Blattodea	Ectobiidae	Hemithyrsocera	Hemithyrsocera_latera	26,25	13	Makino, S. (1951). An atlas of the chromosome numbers in animals. Iowa State College Press, Ames; Ashman, T. L., Bachtrog, D., Blackmon, H., Goldberg, E. E., Hahn, M. W., Kirkpatrick, M., et al. (2014). Tree of Sex: A database of sexual systems. Scientific Data, 1, 140015.
Arthropoda	Insecta	Blattodea	Ectobiidae	Hemithyrsocera	Hemithyrsocera_limbata	24,23	12	Ashman, T. L., Bachtrog, D., Blackmon, H., Goldberg, E. E., Hahn, M. W., Kirkpatrick, M., et al. (2014). Tree of Sex: A database of sexual systems. Scientific Data, 1, 140015.
Arthropoda	Insecta	Blattodea	Ectobiidae	Ischnoptera	Ischnoptera_castanea	34,33	17	Ashman, T. L., Bachtrog, D., Blackmon, H., Goldberg, E. E., Hahn, M. W., Kirkpatrick, M., et al. (2014). Tree of Sex: A database of sexual systems. Scientific Data, 1, 140015.
Arthropoda	Insecta	Blattodea	Ectobiidae	Ischnoptera	Ischnoptera_deropeltiformis	50,49	25	Ashman, T. L., Bachtrog, D., Blackmon, H., Goldberg, E. E., Hahn, M. W., Kirkpatrick, M., et al. (2014). Tree of Sex: A database of sexual systems. Scientific Data, 1, 140015.
Arthropoda	Insecta	Blattodea	Ectobiidae	Ischnoptera	Ischnoptera_galibi	44,43	22	Ashman, T. L., Bachtrog, D., Blackmon, H., Goldberg, E. E., Hahn, M. W., Kirkpatrick, M., et al. (2014). Tree of Sex: A database of sexual systems. Scientific Data, 1, 140015.
Arthropoda	Insecta	Blattodea	Ectobiidae	Ischnoptera	Ischnoptera_mura	34,33	17	Ashman, T. L., Bachtrog, D., Blackmon, H., Goldberg, E. E., Hahn, M. W., Kirkpatrick, M., et al. (2014). Tree of Sex: A database of sexual systems. Scientific Data, 1, 140015.
Arthropoda	Insecta	Blattodea	Ectobiidae	Ischnoptera	Ischnoptera_panamae	40,39	20	Ashman, T. L., Bachtrog, D., Blackmon, H., Goldberg, E. E., Hahn, M. W., Kirkpatrick, M., et al. (2014). Tree of Sex: A database of sexual systems. Scientific Data, 1, 140015.
Arthropoda	Insecta	Blattodea	Ectobiidae	Ischnoptera	Ischnoptera_rufa	40,39	20	Ashman, T. L., Bachtrog, D., Blackmon, H., Goldberg, E. E., Hahn, M. W., Kirkpatrick, M., et al. (2014). Tree of Sex: A database of sexual systems. Scientific Data, 1, 140015.
Arthropoda	Insecta	Blattodea	Ectobiidae	Loboptera	Loboptera_decipiens	33,34,33	16,17	Ashman, T. L., Bachtrog, D., Blackmon, H., Goldberg, E. E., Hahn, M. W., Kirkpatrick, M., et al. (2014). Tree of Sex: A database of sexual systems. Scientific Data, 1, 140015.
Arthropoda	Insecta	Blattodea	Ectobiidae	Lobopterella	Lobopterella_dimidiatipes	38,37	19	Ashman, T. L., Bachtrog, D., Blackmon, H., Goldberg, E. E., Hahn, M. W., Kirkpatrick, M., et al. (2014). Tree of Sex: A database of sexual systems. Scientific Data, 1, 140015.
Arthropoda	Insecta	Blattodea	Ectobiidae	Lophoblatta	Lophoblatta_brevis	32,31	16	Ashman, T. L., Bachtrog, D., Blackmon, H., Goldberg, E. E., Hahn, M. W., Kirkpatrick, M., et al. (2014). Tree of Sex: A database of sexual systems. Scientific Data, 1, 140015.
Arthropoda	Insecta	Blattodea	Ectobiidae	Lophoblatta	Lophoblatta_fissa	16,15	8	Ashman, T. L., Bachtrog, D., Blackmon, H., Goldberg, E. E., Hahn, M. W., Kirkpatrick, M., et al. (2014). Tree of Sex: A database of sexual systems. Scientific Data, 1, 140015.
Arthropoda	Insecta	Blattodea	Ectobiidae	Margattea	Margattea_punctulata	32,31	16	Ashman, T. L., Bachtrog, D., Blackmon, H., Goldberg, E. E., Hahn, M. W., Kirkpatrick, M., et al. (2014). Tree of Sex: A database of sexual systems. Scientific Data, 1, 140015.
Arthropoda	Insecta	Blattodea	Ectobiidae	Neotemnopteryx	Neotemnopteryx_fulva	34,33	17	Ashman, T. L., Bachtrog, D., Blackmon, H., Goldberg, E. E., Hahn, M. W., Kirkpatrick, M., et al. (2014). Tree of Sex: A database of sexual systems. Scientific Data, 1, 140015.
Arthropoda	Insecta	Blattodea	Ectobiidae	Paratemnopteryx	Paratemnopteryx_couloniana	36,35	18	Ashman, T. L., Bachtrog, D., Blackmon, H., Goldberg, E. E., Hahn, M. W., Kirkpatrick, M., et al. (2014). Tree of Sex: A database of sexual systems. Scientific Data, 1, 140015.
Arthropoda	Insecta	Blattodea	Ectobiidae	Parcoblatta	Parcoblatta_fulvescens	38,37	19	Ashman, T. L., Bachtrog, D., Blackmon, H., Goldberg, E. E., Hahn, M. W., Kirkpatrick, M., et al. (2014). Tree of Sex: A database of sexual systems. Scientific Data, 1, 140015.
Arthropoda	Insecta	Blattodea	Ectobiidae	Parcoblatta	Parcoblatta_pennsylvanica	38,37	19	Ashman, T. L., Bachtrog, D., Blackmon, H., Goldberg, E. E., Hahn, M. W., Kirkpatrick, M., et al. (2014). Tree of Sex: A database of sexual systems. Scientific Data, 1, 140015.
Arthropoda	Insecta	Blattodea	Ectobiidae	Pseudomops	Pseudomops_septentrionalis	32,31	16	Ashman, T. L., Bachtrog, D., Blackmon, H., Goldberg, E. E., Hahn, M. W., Kirkpatrick, M., et al. (2014). Tree of Sex: A database of sexual systems. Scientific Data, 1, 140015.
Arthropoda	Insecta	Blattodea	Ectobiidae	Supella	Supella_longipalpa	20,19	10	Ashman, T. L., Bachtrog, D., Blackmon, H., Goldberg, E. E., Hahn, M. W., Kirkpatrick, M., et al. (2014). Tree of Sex: A database of sexual systems. Scientific Data, 1, 140015.
Arthropoda	Insecta	Blattodea	Ectobiidae	Symploce	Symploce_capitata	28,27	14	Makino, S. (1951). An atlas of the chromosome numbers in animals. Iowa State College Press, Ames; Ashman, T. L., Bachtrog, D., Blackmon, H., Goldberg, E. E., Hahn, M. W., Kirkpatrick, M., et al. (2014). Tree of Sex: A database of sexual systems. Scientific Data, 1, 140015.
Arthropoda	Insecta	Blattodea	Ectobiidae	Symploce	Symploce_fusca	30,29	15	Ashman, T. L., Bachtrog, D., Blackmon, H., Goldberg, E. E., Hahn, M. W., Kirkpatrick, M., et al. (2014). Tree of Sex: A database of sexual systems. Scientific Data, 1, 140015.
Arthropoda	Insecta	Blattodea	Ectobiidae	Symplocodes	Symplocodes_marmorata	40,39	20	Ashman, T. L., Bachtrog, D., Blackmon, H., Goldberg, E. E., Hahn, M. W., Kirkpatrick, M., et al. (2014). Tree of Sex: A database of sexual systems. Scientific Data, 1, 140015.
Arthropoda	Insecta	Blattodea	Ectobiidae	Xestoblatta	Xestoblatta_immaculata	38,37	19	Ashman, T. L., Bachtrog, D., Blackmon, H., Goldberg, E. E., Hahn, M. W., Kirkpatrick, M., et al. (2014). Tree of Sex: A database of sexual systems. Scientific Data, 1, 140015.
Arthropoda	Insecta	Blattodea	Kalotermitidae	Bifiditermes	Bifiditermes_improbus	36,35	18	Ashman, T. L., Bachtrog, D., Blackmon, H., Goldberg, E. E., Hahn, M. W., Kirkpatrick, M., et al. (2014). Tree of Sex: A database of sexual systems. Scientific Data, 1, 140015.
Arthropoda	Insecta	Blattodea	Kalotermitidae	Cryptotermes	Cryptotermes_austrinus	40	20	Ashman, T. L., Bachtrog, D., Blackmon, H., Goldberg, E. E., Hahn, M. W., Kirkpatrick, M., et al. (2014). Tree of Sex: A database of sexual systems. Scientific Data, 1, 140015.
Arthropoda	Insecta	Blattodea	Kalotermitidae	Cryptotermes	Cryptotermes_brevis	36,37	18,19	Ashman, T. L., Bachtrog, D., Blackmon, H., Goldberg, E. E., Hahn, M. W., Kirkpatrick, M., et al. (2014). Tree of Sex: A database of sexual systems. Scientific Data, 1, 140015.
Arthropoda	Insecta	Blattodea	Kalotermitidae	Cryptotermes	Cryptotermes_cristatus	46	23	Ashman, T. L., Bachtrog, D., Blackmon, H., Goldberg, E. E., Hahn, M. W., Kirkpatrick, M., et al. (2014). Tree of Sex: A database of sexual systems. Scientific Data, 1, 140015.
Arthropoda	Insecta	Blattodea	Kalotermitidae	Cryptotermes	Cryptotermes_cynocephalus	44,43	22	Ashman, T. L., Bachtrog, D., Blackmon, H., Goldberg, E. E., Hahn, M. W., Kirkpatrick, M., et al. (2014). Tree of Sex: A database of sexual systems. Scientific Data, 1, 140015.
Arthropoda	Insecta	Blattodea	Kalotermitidae	Cryptotermes	Cryptotermes_domesticus	30,29	15	Ashman, T. L., Bachtrog, D., Blackmon, H., Goldberg, E. E., Hahn, M. W., Kirkpatrick, M., et al. (2014). Tree of Sex: A database of sexual systems. Scientific Data, 1, 140015.
Arthropoda	Insecta	Blattodea	Kalotermitidae	Cryptotermes	Cryptotermes_dudleyi	40	20	Ashman, T. L., Bachtrog, D., Blackmon, H., Goldberg, E. E., Hahn, M. W., Kirkpatrick, M., et al. (2014). Tree of Sex: A database of sexual systems. Scientific Data, 1, 140015.
Arthropoda	Insecta	Blattodea	Kalotermitidae	Cryptotermes	Cryptotermes_gearyi	48	24	Ashman, T. L., Bachtrog, D., Blackmon, H., Goldberg, E. E., Hahn, M. W., Kirkpatrick, M., et al. (2014). Tree of Sex: A database of sexual systems. Scientific Data, 1, 140015.
Arthropoda	Insecta	Blattodea	Kalotermitidae	Cryptotermes	Cryptotermes_papulosus	42	21	Ashman, T. L., Bachtrog, D., Blackmon, H., Goldberg, E. E., Hahn, M. W., Kirkpatrick, M., et al. (2014). Tree of Sex: A database of sexual systems. Scientific Data, 1, 140015.
Arthropoda	Insecta	Blattodea	Kalotermitidae	Cryptotermes	Cryptotermes_primus	30	15	Ashman, T. L., Bachtrog, D., Blackmon, H., Goldberg, E. E., Hahn, M. W., Kirkpatrick, M., et al. (2014). Tree of Sex: A database of sexual systems. Scientific Data, 1, 140015.
Arthropoda	Insecta	Blattodea	Kalotermitidae	Cryptotermes	Cryptotermes_queenslandis	42,41	21	Ashman, T. L., Bachtrog, D., Blackmon, H., Goldberg, E. E., Hahn, M. W., Kirkpatrick, M., et al. (2014). Tree of Sex: A database of sexual systems. Scientific Data, 1, 140015.
Arthropoda	Insecta	Blattodea	Kalotermitidae	Cryptotermes	Cryptotermes_riverinae	42	21	Ashman, T. L., Bachtrog, D., Blackmon, H., Goldberg, E. E., Hahn, M. W., Kirkpatrick, M., et al. (2014). Tree of Sex: A database of sexual systems. Scientific Data, 1, 140015.
Arthropoda	Insecta	Blattodea	Kalotermitidae	Cryptotermes	Cryptotermes_secundus	40	20	Ashman, T. L., Bachtrog, D., Blackmon, H., Goldberg, E. E., Hahn, M. W., Kirkpatrick, M., et al. (2014). Tree of Sex: A database of sexual systems. Scientific Data, 1, 140015.
Arthropoda	Insecta	Blattodea	Kalotermitidae	Glyptotermes	Glyptotermes_brevicornis	42	21	Ashman, T. L., Bachtrog, D., Blackmon, H., Goldberg, E. E., Hahn, M. W., Kirkpatrick, M., et al. (2014). Tree of Sex: A database of sexual systems. Scientific Data, 1, 140015.
Arthropoda	Insecta	Blattodea	Kalotermitidae	Glyptotermes	Glyptotermes_iridipennis	42	21	Ashman, T. L., Bachtrog, D., Blackmon, H., Goldberg, E. E., Hahn, M. W., Kirkpatrick, M., et al. (2014). Tree of Sex: A database of sexual systems. Scientific Data, 1, 140015.
Arthropoda	Insecta	Blattodea	Kalotermitidae	Incisitermes	Incisitermes_barretti	42	21	Ashman, T. L., Bachtrog, D., Blackmon, H., Goldberg, E. E., Hahn, M. W., Kirkpatrick, M., et al. (2014). Tree of Sex: A database of sexual systems. Scientific Data, 1, 140015.
Arthropoda	Insecta	Blattodea	Kalotermitidae	Kalotermes	Kalotermes_approximatus	32,34,33	16,17	Ashman, T. L., Bachtrog, D., Blackmon, H., Goldberg, E. E., Hahn, M. W., Kirkpatrick, M., et al. (2014). Tree of Sex: A database of sexual systems. Scientific Data, 1, 140015.
Arthropoda	Insecta	Blattodea	Kalotermitidae	Kalotermes	Kalotermes_convexus	46	23	Ashman, T. L., Bachtrog, D., Blackmon, H., Goldberg, E. E., Hahn, M. W., Kirkpatrick, M., et al. (2014). Tree of Sex: A database of sexual systems. Scientific Data, 1, 140015.
Arthropoda	Insecta	Blattodea	Kalotermitidae	Kalotermes	Kalotermes_flavicollis	68,67	34	Ashman, T. L., Bachtrog, D., Blackmon, H., Goldberg, E. E., Hahn, M. W., Kirkpatrick, M., et al. (2014). Tree of Sex: A database of sexual systems. Scientific Data, 1, 140015.
Arthropoda	Insecta	Blattodea	Kalotermitidae	Neotermes	Neotermes_insularis	52,60	26,30	Ashman, T. L., Bachtrog, D., Blackmon, H., Goldberg, E. E., Hahn, M. W., Kirkpatrick, M., et al. (2014). Tree of Sex: A database of sexual systems. Scientific Data, 1, 140015.
Arthropoda	Insecta	Blattodea	Kalotermitidae	Procryptotermes	Procryptotermes_australiensis	48,47	24	Ashman, T. L., Bachtrog, D., Blackmon, H., Goldberg, E. E., Hahn, M. W., Kirkpatrick, M., et al. (2014). Tree of Sex: A database of sexual systems. Scientific Data, 1, 140015.
Arthropoda	Insecta	Blattodea	Lamproblattidae	Lamproblatta	Lamproblatta_albipalpus	18,17	9	Ashman, T. L., Bachtrog, D., Blackmon, H., Goldberg, E. E., Hahn, M. W., Kirkpatrick, M., et al. (2014). Tree of Sex: A database of sexual systems. Scientific Data, 1, 140015.
Arthropoda	Insecta	Blattodea	Mastotermitidae	Mastotermes	Mastotermes_darwiniensis	98	49	Ashman, T. L., Bachtrog, D., Blackmon, H., Goldberg, E. E., Hahn, M. W., Kirkpatrick, M., et al. (2014). Tree of Sex: A database of sexual systems. Scientific Data, 1, 140015.
Arthropoda	Insecta	Blattodea	Rhinotermitidae	Coptotermes	Coptotermes_acinaciformis	42	21	Ashman, T. L., Bachtrog, D., Blackmon, H., Goldberg, E. E., Hahn, M. W., Kirkpatrick, M., et al. (2014). Tree of Sex: A database of sexual systems. Scientific Data, 1, 140015.
Arthropoda	Insecta	Blattodea	Rhinotermitidae	Reticulitermes	Reticulitermes_flavipes	42,42	21	Ashman, T. L., Bachtrog, D., Blackmon, H., Goldberg, E. E., Hahn, M. W., Kirkpatrick, M., et al. (2014). Tree of Sex: A database of sexual systems. Scientific Data, 1, 140015.
Arthropoda	Insecta	Blattodea	Rhinotermitidae	Reticulitermes	Reticulitermes_lucifugus	42	21	Ashman, T. L., Bachtrog, D., Blackmon, H., Goldberg, E. E., Hahn, M. W., Kirkpatrick, M., et al. (2014). Tree of Sex: A database of sexual systems. Scientific Data, 1, 140015.
Arthropoda	Insecta	Blattodea	Rhinotermitidae	Reticulitermes	Reticulitermes_urbis	42	21	Ashman, T. L., Bachtrog, D., Blackmon, H., Goldberg, E. E., Hahn, M. W., Kirkpatrick, M., et al. (2014). Tree of Sex: A database of sexual systems. Scientific Data, 1, 140015.
Arthropoda	Insecta	Blattodea	Rhinotermitidae	Schedorhinotermes	Schedorhinotermes_lamanianus	38	19	Ashman, T. L., Bachtrog, D., Blackmon, H., Goldberg, E. E., Hahn, M. W., Kirkpatrick, M., et al. (2014). Tree of Sex: A database of sexual systems. Scientific Data, 1, 140015.
Arthropoda	Insecta	Blattodea	Stolotermitidae	Porotermes	Porotermes_adamsoni	40	20	Ashman, T. L., Bachtrog, D., Blackmon, H., Goldberg, E. E., Hahn, M. W., Kirkpatrick, M., et al. (2014). Tree of Sex: A database of sexual systems. Scientific Data, 1, 140015.
Arthropoda	Insecta	Blattodea	Stolotermitidae	Stolotermes	Stolotermes_victoriensis	32,31	16	Ashman, T. L., Bachtrog, D., Blackmon, H., Goldberg, E. E., Hahn, M. W., Kirkpatrick, M., et al. (2014). Tree of Sex: A database of sexual systems. Scientific Data, 1, 140015.
Arthropoda	Insecta	Blattodea	Termitidae	Acidnotermes	Acidnotermes_praus	42	21	Ashman, T. L., Bachtrog, D., Blackmon, H., Goldberg, E. E., Hahn, M. W., Kirkpatrick, M., et al. (2014). Tree of Sex: A database of sexual systems. Scientific Data, 1, 140015.
Arthropoda	Insecta	Blattodea	Termitidae	Afrosubulitermes	Afrosubulitermes_congoensis	42	21	Ashman, T. L., Bachtrog, D., Blackmon, H., Goldberg, E. E., Hahn, M. W., Kirkpatrick, M., et al. (2014). Tree of Sex: A database of sexual systems. Scientific Data, 1, 140015.
Arthropoda	Insecta	Blattodea	Termitidae	Amitermes	Amitermes_darwini	42	21	Ashman, T. L., Bachtrog, D., Blackmon, H., Goldberg, E. E., Hahn, M. W., Kirkpatrick, M., et al. (2014). Tree of Sex: A database of sexual systems. Scientific Data, 1, 140015.
Arthropoda	Insecta	Blattodea	Termitidae	Amitermes	Amitermes_eucalypti	42	21	Ashman, T. L., Bachtrog, D., Blackmon, H., Goldberg, E. E., Hahn, M. W., Kirkpatrick, M., et al. (2014). Tree of Sex: A database of sexual systems. Scientific Data, 1, 140015.
Arthropoda	Insecta	Blattodea	Termitidae	Amitermes	Amitermes_germanus	42	21	Ashman, T. L., Bachtrog, D., Blackmon, H., Goldberg, E. E., Hahn, M. W., Kirkpatrick, M., et al. (2014). Tree of Sex: A database of sexual systems. Scientific Data, 1, 140015.
Arthropoda	Insecta	Blattodea	Termitidae	Amitermes	Amitermes_parvus	42	21	Ashman, T. L., Bachtrog, D., Blackmon, H., Goldberg, E. E., Hahn, M. W., Kirkpatrick, M., et al. (2014). Tree of Sex: A database of sexual systems. Scientific Data, 1, 140015.
Arthropoda	Insecta	Blattodea	Termitidae	Crenetermes	Crenetermes_albotarsalis	42	21	Ashman, T. L., Bachtrog, D., Blackmon, H., Goldberg, E. E., Hahn, M. W., Kirkpatrick, M., et al. (2014). Tree of Sex: A database of sexual systems. Scientific Data, 1, 140015; Makino, S. (1951). An atlas of the chromosome numbers in animals. Iowa State College Press, Ames.
Arthropoda	Insecta	Blattodea	Termitidae	Cubitermes	Cubitermes_exiguus	42	21	Ashman, T. L., Bachtrog, D., Blackmon, H., Goldberg, E. E., Hahn, M. W., Kirkpatrick, M., et al. (2014). Tree of Sex: A database of sexual systems. Scientific Data, 1, 140015.
Arthropoda	Insecta	Blattodea	Termitidae	Cubitermes	Cubitermes_sankurensis	42	21	Ashman, T. L., Bachtrog, D., Blackmon, H., Goldberg, E. E., Hahn, M. W., Kirkpatrick, M., et al. (2014). Tree of Sex: A database of sexual systems. Scientific Data, 1, 140015.
Arthropoda	Insecta	Blattodea	Termitidae	Cubitermes	Cubitermes_weissi	42	21	Ashman, T. L., Bachtrog, D., Blackmon, H., Goldberg, E. E., Hahn, M. W., Kirkpatrick, M., et al. (2014). Tree of Sex: A database of sexual systems. Scientific Data, 1, 140015.
Arthropoda	Insecta	Blattodea	Termitidae	Drepanotermes	Drepanotermes_septentrionalis	42	21	Ashman, T. L., Bachtrog, D., Blackmon, H., Goldberg, E. E., Hahn, M. W., Kirkpatrick, M., et al. (2014). Tree of Sex: A database of sexual systems. Scientific Data, 1, 140015.
Arthropoda	Insecta	Blattodea	Termitidae	Ephelotermes	Ephelotermes_melachoma	42	21	Ashman, T. L., Bachtrog, D., Blackmon, H., Goldberg, E. E., Hahn, M. W., Kirkpatrick, M., et al. (2014). Tree of Sex: A database of sexual systems. Scientific Data, 1, 140015.
Arthropoda	Insecta	Blattodea	Termitidae	Ephelotermes	Ephelotermes_taylori	42	21	Ashman, T. L., Bachtrog, D., Blackmon, H., Goldberg, E. E., Hahn, M. W., Kirkpatrick, M., et al. (2014). Tree of Sex: A database of sexual systems. Scientific Data, 1, 140015.
Arthropoda	Insecta	Blattodea	Termitidae	Lophotermes	Lophotermes_septentrionalis	42	21	Ashman, T. L., Bachtrog, D., Blackmon, H., Goldberg, E. E., Hahn, M. W., Kirkpatrick, M., et al. (2014). Tree of Sex: A database of sexual systems. Scientific Data, 1, 140015.
Arthropoda	Insecta	Blattodea	Termitidae	Macrognathotermes	Macrognathotermes_sunteri	42	21	Ashman, T. L., Bachtrog, D., Blackmon, H., Goldberg, E. E., Hahn, M. W., Kirkpatrick, M., et al. (2014). Tree of Sex: A database of sexual systems. Scientific Data, 1, 140015.
Arthropoda	Insecta	Blattodea	Termitidae	Macrotermes	Macrotermes_bellicosus	42	21	Ashman, T. L., Bachtrog, D., Blackmon, H., Goldberg, E. E., Hahn, M. W., Kirkpatrick, M., et al. (2014). Tree of Sex: A database of sexual systems. Scientific Data, 1, 140015.
Arthropoda	Insecta	Blattodea	Termitidae	Microcerotermes	Microcerotermes_boreus	42	21	Ashman, T. L., Bachtrog, D., Blackmon, H., Goldberg, E. E., Hahn, M. W., Kirkpatrick, M., et al. (2014). Tree of Sex: A database of sexual systems. Scientific Data, 1, 140015.
Arthropoda	Insecta	Blattodea	Termitidae	Microcerotermes	Microcerotermes_fuscotibialis	42	21	Ashman, T. L., Bachtrog, D., Blackmon, H., Goldberg, E. E., Hahn, M. W., Kirkpatrick, M., et al. (2014). Tree of Sex: A database of sexual systems. Scientific Data, 1, 140015.
Arthropoda	Insecta	Blattodea	Termitidae	Microcerotermes	Microcerotermes_nervosus	42	21	Ashman, T. L., Bachtrog, D., Blackmon, H., Goldberg, E. E., Hahn, M. W., Kirkpatrick, M., et al. (2014). Tree of Sex: A database of sexual systems. Scientific Data, 1, 140015.
Arthropoda	Insecta	Blattodea	Termitidae	Microcerotermes	Microcerotermes_parvulus	42	21	Ashman, T. L., Bachtrog, D., Blackmon, H., Goldberg, E. E., Hahn, M. W., Kirkpatrick, M., et al. (2014). Tree of Sex: A database of sexual systems. Scientific Data, 1, 140015.
Arthropoda	Insecta	Blattodea	Termitidae	Nasutitermes	Nasutitermes_arborum	42	21	Ashman, T. L., Bachtrog, D., Blackmon, H., Goldberg, E. E., Hahn, M. W., Kirkpatrick, M., et al. (2014). Tree of Sex: A database of sexual systems. Scientific Data, 1, 140015.
Arthropoda	Insecta	Blattodea	Termitidae	Nasutitermes	Nasutitermes_graveolus	42	21	Ashman, T. L., Bachtrog, D., Blackmon, H., Goldberg, E. E., Hahn, M. W., Kirkpatrick, M., et al. (2014). Tree of Sex: A database of sexual systems. Scientific Data, 1, 140015.
Arthropoda	Insecta	Blattodea	Termitidae	Nasutitermes	Nasutitermes_longipennis	42	21	Ashman, T. L., Bachtrog, D., Blackmon, H., Goldberg, E. E., Hahn, M. W., Kirkpatrick, M., et al. (2014). Tree of Sex: A database of sexual systems. Scientific Data, 1, 140015.
Arthropoda	Insecta	Blattodea	Termitidae	Nasutitermes	Nasutitermes_triodiae	42	21	Ashman, T. L., Bachtrog, D., Blackmon, H., Goldberg, E. E., Hahn, M. W., Kirkpatrick, M., et al. (2014). Tree of Sex: A database of sexual systems. Scientific Data, 1, 140015.
Arthropoda	Insecta	Blattodea	Termitidae	Noditermes	Noditermes_lamanianus	38	19	Ashman, T. L., Bachtrog, D., Blackmon, H., Goldberg, E. E., Hahn, M. W., Kirkpatrick, M., et al. (2014). Tree of Sex: A database of sexual systems. Scientific Data, 1, 140015.
Arthropoda	Insecta	Blattodea	Termitidae	Odontotermes	Odontotermes_redemanni	48	24	Ashman, T. L., Bachtrog, D., Blackmon, H., Goldberg, E. E., Hahn, M. W., Kirkpatrick, M., et al. (2014). Tree of Sex: A database of sexual systems. Scientific Data, 1, 140015.
Arthropoda	Insecta	Blattodea	Termitidae	Odontotermes	Odontotermes_snyderi	42	21	Ashman, T. L., Bachtrog, D., Blackmon, H., Goldberg, E. E., Hahn, M. W., Kirkpatrick, M., et al. (2014). Tree of Sex: A database of sexual systems. Scientific Data, 1, 140015.
Arthropoda	Insecta	Blattodea	Termitidae	Ophiotermes	Ophiotermes_mandibularis	42	21	Ashman, T. L., Bachtrog, D., Blackmon, H., Goldberg, E. E., Hahn, M. W., Kirkpatrick, M., et al. (2014). Tree of Sex: A database of sexual systems. Scientific Data, 1, 140015.
Arthropoda	Insecta	Blattodea	Termitidae	Protermes	Protermes_minimus	42	21	Ashman, T. L., Bachtrog, D., Blackmon, H., Goldberg, E. E., Hahn, M. W., Kirkpatrick, M., et al. (2014). Tree of Sex: A database of sexual systems. Scientific Data, 1, 140015.
Arthropoda	Insecta	Blattodea	Termitidae	Pseudacanthotermes	Pseudacanthotermes_militaris	42	21	Ashman, T. L., Bachtrog, D., Blackmon, H., Goldberg, E. E., Hahn, M. W., Kirkpatrick, M., et al. (2014). Tree of Sex: A database of sexual systems. Scientific Data, 1, 140015.
Arthropoda	Insecta	Blattodea	Termitidae	Thoracotermes	Thoracotermes_macrothorax	42	21	Ashman, T. L., Bachtrog, D., Blackmon, H., Goldberg, E. E., Hahn, M. W., Kirkpatrick, M., et al. (2014). Tree of Sex: A database of sexual systems. Scientific Data, 1, 140015.
Arthropoda	Insecta	Blattodea	Termitidae	Tuberculitermes	Tuberculitermes_bycanistes	42	21	Ashman, T. L., Bachtrog, D., Blackmon, H., Goldberg, E. E., Hahn, M. W., Kirkpatrick, M., et al. (2014). Tree of Sex: A database of sexual systems. Scientific Data, 1, 140015.
Arthropoda	Insecta	Blattodea	Termitidae	Tumulitermes	Tumulitermes_pastinator	42	21	Ashman, T. L., Bachtrog, D., Blackmon, H., Goldberg, E. E., Hahn, M. W., Kirkpatrick, M., et al. (2014). Tree of Sex: A database of sexual systems. Scientific Data, 1, 140015.
Arthropoda	Insecta	Blattodea	Termitidae	Unguitermes	Unguitermes_bouilloni	42	21	Ashman, T. L., Bachtrog, D., Blackmon, H., Goldberg, E. E., Hahn, M. W., Kirkpatrick, M., et al. (2014). Tree of Sex: A database of sexual systems. Scientific Data, 1, 140015.
Arthropoda	Insecta	Coleoptera	Scarabaeidae	Popillia	Popillia_japonica	12,18	9,6	Ashman, T. L., Bachtrog, D., Blackmon, H., Goldberg, E. E., Hahn, M. W., Kirkpatrick, M., et al. (2014). Tree of Sex: A database of sexual systems. Scientific Data, 1, 140015.
Arthropoda	Insecta	Coleoptera	Aegialiidae	Aegialia	Aegialia_arenaria	20	10	Ashman, T. L., Bachtrog, D., Blackmon, H., Goldberg, E. E., Hahn, M. W., Kirkpatrick, M., et al. (2014). Tree of Sex: A database of sexual systems. Scientific Data, 1, 140015.
Arthropoda	Insecta	Coleoptera	Aegialiidae	Aegialia	Aegialia_blanchardi	20	10	Ashman, T. L., Bachtrog, D., Blackmon, H., Goldberg, E. E., Hahn, M. W., Kirkpatrick, M., et al. (2014). Tree of Sex: A database of sexual systems. Scientific Data, 1, 140015.
Arthropoda	Insecta	Coleoptera	Aegialiidae	Psammoporus	Psammoporus_sabuleti	20	10	Ashman, T. L., Bachtrog, D., Blackmon, H., Goldberg, E. E., Hahn, M. W., Kirkpatrick, M., et al. (2014). Tree of Sex: A database of sexual systems. Scientific Data, 1, 140015.
Arthropoda	Insecta	Coleoptera	Ampedidae	Ampedus	Ampedus_apicatus	20,19	10	Ashman, T. L., Bachtrog, D., Blackmon, H., Goldberg, E. E., Hahn, M. W., Kirkpatrick, M., et al. (2014). Tree of Sex: A database of sexual systems. Scientific Data, 1, 140015.
Arthropoda	Insecta	Coleoptera	Ampedidae	Ampedus	Ampedus_deletus	20,19	10	Ashman, T. L., Bachtrog, D., Blackmon, H., Goldberg, E. E., Hahn, M. W., Kirkpatrick, M., et al. (2014). Tree of Sex: A database of sexual systems. Scientific Data, 1, 140015.
Arthropoda	Insecta	Coleoptera	Ampedidae	Ampedus	Ampedus_fusculus	20,19	10	Ashman, T. L., Bachtrog, D., Blackmon, H., Goldberg, E. E., Hahn, M. W., Kirkpatrick, M., et al. (2014). Tree of Sex: A database of sexual systems. Scientific Data, 1, 140015.
Arthropoda	Insecta	Coleoptera	Ampedidae	Ampedus	Ampedus_luctuosus	20,19	10	Ashman, T. L., Bachtrog, D., Blackmon, H., Goldberg, E. E., Hahn, M. W., Kirkpatrick, M., et al. (2014). Tree of Sex: A database of sexual systems. Scientific Data, 1, 140015.
Arthropoda	Insecta	Coleoptera	Ampedidae	Ampedus	Ampedus_melsheimeri	20,19	10	Ashman, T. L., Bachtrog, D., Blackmon, H., Goldberg, E. E., Hahn, M. W., Kirkpatrick, M., et al. (2014). Tree of Sex: A database of sexual systems. Scientific Data, 1, 140015.
Arthropoda	Insecta	Coleoptera	Ampedidae	Ampedus	Ampedus_pullus	20,19	10	Ashman, T. L., Bachtrog, D., Blackmon, H., Goldberg, E. E., Hahn, M. W., Kirkpatrick, M., et al. (2014). Tree of Sex: A database of sexual systems. Scientific Data, 1, 140015.
Arthropoda	Insecta	Coleoptera	Anobiidae	Ernobius	Ernobius_mollis	22	11	Ashman, T. L., Bachtrog, D., Blackmon, H., Goldberg, E. E., Hahn, M. W., Kirkpatrick, M., et al. (2014). Tree of Sex: A database of sexual systems. Scientific Data, 1, 140015.
Arthropoda	Insecta	Coleoptera	Anobiidae	Lasioderma	Lasioderma_serricorne	18	9	Ashman, T. L., Bachtrog, D., Blackmon, H., Goldberg, E. E., Hahn, M. W., Kirkpatrick, M., et al. (2014). Tree of Sex: A database of sexual systems. Scientific Data, 1, 140015.
Arthropoda	Insecta	Coleoptera	Anobiidae	Stegobium	Stegobium_paniceum	18,17	9	Ashman, T. L., Bachtrog, D., Blackmon, H., Goldberg, E. E., Hahn, M. W., Kirkpatrick, M., et al. (2014). Tree of Sex: A database of sexual systems. Scientific Data, 1, 140015.
Arthropoda	Insecta	Coleoptera	Anthicidae	Notoxus	Notoxus_calcaratus	18	9	Ashman, T. L., Bachtrog, D., Blackmon, H., Goldberg, E. E., Hahn, M. W., Kirkpatrick, M., et al. (2014). Tree of Sex: A database of sexual systems. Scientific Data, 1, 140015.
Arthropoda	Insecta	Coleoptera	Anthicidae	Notoxus	Notoxus_desertus	18	9	Ashman, T. L., Bachtrog, D., Blackmon, H., Goldberg, E. E., Hahn, M. W., Kirkpatrick, M., et al. (2014). Tree of Sex: A database of sexual systems. Scientific Data, 1, 140015.
Arthropoda	Insecta	Coleoptera	Anthicidae	Notoxus	Notoxus_monodon	18	9	Ashman, T. L., Bachtrog, D., Blackmon, H., Goldberg, E. E., Hahn, M. W., Kirkpatrick, M., et al. (2014). Tree of Sex: A database of sexual systems. Scientific Data, 1, 140015.
Arthropoda	Insecta	Coleoptera	Anthribidae	Araecerus	Araecerus_fasciculatus	22	11	Ashman, T. L., Bachtrog, D., Blackmon, H., Goldberg, E. E., Hahn, M. W., Kirkpatrick, M., et al. (2014). Tree of Sex: A database of sexual systems. Scientific Data, 1, 140015.
Arthropoda	Insecta	Coleoptera	Anthribidae	Euparius	Euparius_marmoreus	22	11	Ashman, T. L., Bachtrog, D., Blackmon, H., Goldberg, E. E., Hahn, M. W., Kirkpatrick, M., et al. (2014). Tree of Sex: A database of sexual systems. Scientific Data, 1, 140015.
Arthropoda	Insecta	Coleoptera	Anthribidae	Euparius	Euparius_oculatus	49	25	Ashman, T. L., Bachtrog, D., Blackmon, H., Goldberg, E. E., Hahn, M. W., Kirkpatrick, M., et al. (2014). Tree of Sex: A database of sexual systems. Scientific Data, 1, 140015.
Arthropoda	Insecta	Coleoptera	Anthribidae	Habrissus	Habrissus_longipes	22	11	Ashman, T. L., Bachtrog, D., Blackmon, H., Goldberg, E. E., Hahn, M. W., Kirkpatrick, M., et al. (2014). Tree of Sex: A database of sexual systems. Scientific Data, 1, 140015.
Arthropoda	Insecta	Coleoptera	Anthribidae	Platystomos	Platystomos_sellatus	22	11	Ashman, T. L., Bachtrog, D., Blackmon, H., Goldberg, E. E., Hahn, M. W., Kirkpatrick, M., et al. (2014). Tree of Sex: A database of sexual systems. Scientific Data, 1, 140015.
Arthropoda	Insecta	Coleoptera	Anthribidae	Ptychoderes	Ptychoderes_bivittatus	22	11	Ashman, T. L., Bachtrog, D., Blackmon, H., Goldberg, E. E., Hahn, M. W., Kirkpatrick, M., et al. (2014). Tree of Sex: A database of sexual systems. Scientific Data, 1, 140015.
Arthropoda	Insecta	Coleoptera	Anthribidae	Ptychoderes	Ptychoderes_tricostifrons	22	11	Ashman, T. L., Bachtrog, D., Blackmon, H., Goldberg, E. E., Hahn, M. W., Kirkpatrick, M., et al. (2014). Tree of Sex: A database of sexual systems. Scientific Data, 1, 140015.
Arthropoda	Insecta	Coleoptera	Anthribidae	Tropideres	Tropideres_germanus	22,24	11,12	Ashman, T. L., Bachtrog, D., Blackmon, H., Goldberg, E. E., Hahn, M. W., Kirkpatrick, M., et al. (2014). Tree of Sex: A database of sexual systems. Scientific Data, 1, 140015.
Arthropoda	Insecta	Coleoptera	Anthribidae	Tropideres	Tropideres_japonicus	22	11	Ashman, T. L., Bachtrog, D., Blackmon, H., Goldberg, E. E., Hahn, M. W., Kirkpatrick, M., et al. (2014). Tree of Sex: A database of sexual systems. Scientific Data, 1, 140015.
Arthropoda	Insecta	Coleoptera	Anthribidae	Tropideres	Tropideres_laxus	22	11	Ashman, T. L., Bachtrog, D., Blackmon, H., Goldberg, E. E., Hahn, M. W., Kirkpatrick, M., et al. (2014). Tree of Sex: A database of sexual systems. Scientific Data, 1, 140015.
Arthropoda	Insecta	Coleoptera	Aphodiidae	Acrossus	Acrossus_depressus	20	10	Ashman, T. L., Bachtrog, D., Blackmon, H., Goldberg, E. E., Hahn, M. W., Kirkpatrick, M., et al. (2014). Tree of Sex: A database of sexual systems. Scientific Data, 1, 140015.
Arthropoda	Insecta	Coleoptera	Aphodiidae	Acrossus	Acrossus_luridus	20	10	Ashman, T. L., Bachtrog, D., Blackmon, H., Goldberg, E. E., Hahn, M. W., Kirkpatrick, M., et al. (2014). Tree of Sex: A database of sexual systems. Scientific Data, 1, 140015.
Arthropoda	Insecta	Coleoptera	Aphodiidae	Agoliinus	Agoliinus_lapponum	20	10	Ashman, T. L., Bachtrog, D., Blackmon, H., Goldberg, E. E., Hahn, M. W., Kirkpatrick, M., et al. (2014). Tree of Sex: A database of sexual systems. Scientific Data, 1, 140015.
Arthropoda	Insecta	Coleoptera	Aphodiidae	Agoliinus	Agoliinus_nemoralis	20	10	Ashman, T. L., Bachtrog, D., Blackmon, H., Goldberg, E. E., Hahn, M. W., Kirkpatrick, M., et al. (2014). Tree of Sex: A database of sexual systems. Scientific Data, 1, 140015.
Arthropoda	Insecta	Coleoptera	Aphodiidae	Agolius	Agolius_abdominalis	20,19	10	Ashman, T. L., Bachtrog, D., Blackmon, H., Goldberg, E. E., Hahn, M. W., Kirkpatrick, M., et al. (2014). Tree of Sex: A database of sexual systems. Scientific Data, 1, 140015.
Arthropoda	Insecta	Coleoptera	Aphodiidae	Agolius	Agolius_bonvouloiri	20	10	Ashman, T. L., Bachtrog, D., Blackmon, H., Goldberg, E. E., Hahn, M. W., Kirkpatrick, M., et al. (2014). Tree of Sex: A database of sexual systems. Scientific Data, 1, 140015.
Arthropoda	Insecta	Coleoptera	Aphodiidae	Ammoecius	Ammoecius_elevatus	20	10	Ashman, T. L., Bachtrog, D., Blackmon, H., Goldberg, E. E., Hahn, M. W., Kirkpatrick, M., et al. (2014). Tree of Sex: A database of sexual systems. Scientific Data, 1, 140015.
Arthropoda	Insecta	Coleoptera	Aphodiidae	Aphodius	Aphodius_coniugatus	20	10	Ashman, T. L., Bachtrog, D., Blackmon, H., Goldberg, E. E., Hahn, M. W., Kirkpatrick, M., et al. (2014). Tree of Sex: A database of sexual systems. Scientific Data, 1, 140015.
Arthropoda	Insecta	Coleoptera	Aphodiidae	Aphodius	Aphodius_consputus	20	10	Ashman, T. L., Bachtrog, D., Blackmon, H., Goldberg, E. E., Hahn, M. W., Kirkpatrick, M., et al. (2014). Tree of Sex: A database of sexual systems. Scientific Data, 1, 140015.
Arthropoda	Insecta	Coleoptera	Aphodiidae	Aphodius	Aphodius_constans	20	10	Ashman, T. L., Bachtrog, D., Blackmon, H., Goldberg, E. E., Hahn, M. W., Kirkpatrick, M., et al. (2014). Tree of Sex: A database of sexual systems. Scientific Data, 1, 140015.
Arthropoda	Insecta	Coleoptera	Aphodiidae	Aphodius	Aphodius_fimetarius	20	10	Ashman, T. L., Bachtrog, D., Blackmon, H., Goldberg, E. E., Hahn, M. W., Kirkpatrick, M., et al. (2014). Tree of Sex: A database of sexual systems. Scientific Data, 1, 140015.
Arthropoda	Insecta	Coleoptera	Aphodiidae	Aphodius	Aphodius_foetidus	20	10	Ashman, T. L., Bachtrog, D., Blackmon, H., Goldberg, E. E., Hahn, M. W., Kirkpatrick, M., et al. (2014). Tree of Sex: A database of sexual systems. Scientific Data, 1, 140015.
Arthropoda	Insecta	Coleoptera	Aphodiidae	Aphodius	Aphodius_lividus	20	10	Ashman, T. L., Bachtrog, D., Blackmon, H., Goldberg, E. E., Hahn, M. W., Kirkpatrick, M., et al. (2014). Tree of Sex: A database of sexual systems. Scientific Data, 1, 140015.
Arthropoda	Insecta	Coleoptera	Aphodiidae	Aphodius	Aphodius_niger	20	10	Ashman, T. L., Bachtrog, D., Blackmon, H., Goldberg, E. E., Hahn, M. W., Kirkpatrick, M., et al. (2014). Tree of Sex: A database of sexual systems. Scientific Data, 1, 140015.
Arthropoda	Insecta	Coleoptera	Aphodiidae	Aphodius	Aphodius_pedellus	20	10	Ashman, T. L., Bachtrog, D., Blackmon, H., Goldberg, E. E., Hahn, M. W., Kirkpatrick, M., et al. (2014). Tree of Sex: A database of sexual systems. Scientific Data, 1, 140015.
Arthropoda	Insecta	Coleoptera	Aphodiidae	Aphodius	Aphodius_plagiatus	20	10	Ashman, T. L., Bachtrog, D., Blackmon, H., Goldberg, E. E., Hahn, M. W., Kirkpatrick, M., et al. (2014). Tree of Sex: A database of sexual systems. Scientific Data, 1, 140015.
Arthropoda	Insecta	Coleoptera	Aphodiidae	Aphodius	Aphodius_pusillus	20	10	Ashman, T. L., Bachtrog, D., Blackmon, H., Goldberg, E. E., Hahn, M. W., Kirkpatrick, M., et al. (2014). Tree of Sex: A database of sexual systems. Scientific Data, 1, 140015.
Arthropoda	Insecta	Coleoptera	Aphodiidae	Aphodius	Aphodius_rufus	20	10	Ashman, T. L., Bachtrog, D., Blackmon, H., Goldberg, E. E., Hahn, M. W., Kirkpatrick, M., et al. (2014). Tree of Sex: A database of sexual systems. Scientific Data, 1, 140015.
Arthropoda	Insecta	Coleoptera	Aphodiidae	Ataenius	Ataenius_fossor	20	10	Ashman, T. L., Bachtrog, D., Blackmon, H., Goldberg, E. E., Hahn, M. W., Kirkpatrick, M., et al. (2014). Tree of Sex: A database of sexual systems. Scientific Data, 1, 140015.
Arthropoda	Insecta	Coleoptera	Aphodiidae	Ataenius	Ataenius_haemorrhoidalis	20	10	Ashman, T. L., Bachtrog, D., Blackmon, H., Goldberg, E. E., Hahn, M. W., Kirkpatrick, M., et al. (2014). Tree of Sex: A database of sexual systems. Scientific Data, 1, 140015.
Arthropoda	Insecta	Coleoptera	Aphodiidae	Ataenius	Ataenius_merdarius	20	10	Ashman, T. L., Bachtrog, D., Blackmon, H., Goldberg, E. E., Hahn, M. W., Kirkpatrick, M., et al. (2014). Tree of Sex: A database of sexual systems. Scientific Data, 1, 140015.
Arthropoda	Insecta	Coleoptera	Aphodiidae	Ataenius	Ataenius_rufipus	20	10	Ashman, T. L., Bachtrog, D., Blackmon, H., Goldberg, E. E., Hahn, M. W., Kirkpatrick, M., et al. (2014). Tree of Sex: A database of sexual systems. Scientific Data, 1, 140015.
Arthropoda	Insecta	Coleoptera	Aphodiidae	Ataenius	Ataenius_rufus	20	10	Ashman, T. L., Bachtrog, D., Blackmon, H., Goldberg, E. E., Hahn, M. W., Kirkpatrick, M., et al. (2014). Tree of Sex: A database of sexual systems. Scientific Data, 1, 140015.
Arthropoda	Insecta	Coleoptera	Aphodiidae	Ataenius	Ataenius_scrutator	20	10	Ashman, T. L., Bachtrog, D., Blackmon, H., Goldberg, E. E., Hahn, M. W., Kirkpatrick, M., et al. (2014). Tree of Sex: A database of sexual systems. Scientific Data, 1, 140015.
Arthropoda	Insecta	Coleoptera	Aphodiidae	Ataenius	Ataenius_spretulus	20	10	Ashman, T. L., Bachtrog, D., Blackmon, H., Goldberg, E. E., Hahn, M. W., Kirkpatrick, M., et al. (2014). Tree of Sex: A database of sexual systems. Scientific Data, 1, 140015.
Arthropoda	Insecta	Coleoptera	Aphodiidae	Calamosternus	Calamosternus_granarius	20	10	Ashman, T. L., Bachtrog, D., Blackmon, H., Goldberg, E. E., Hahn, M. W., Kirkpatrick, M., et al. (2014). Tree of Sex: A database of sexual systems. Scientific Data, 1, 140015.
Arthropoda	Insecta	Coleoptera	Aphodiidae	Chilothorax	Chilothorax_conspurcatus	20	10	Ashman, T. L., Bachtrog, D., Blackmon, H., Goldberg, E. E., Hahn, M. W., Kirkpatrick, M., et al. (2014). Tree of Sex: A database of sexual systems. Scientific Data, 1, 140015.
Arthropoda	Insecta	Coleoptera	Aphodiidae	Chilothorax	Chilothorax_distinctus	20	10	Ashman, T. L., Bachtrog, D., Blackmon, H., Goldberg, E. E., Hahn, M. W., Kirkpatrick, M., et al. (2014). Tree of Sex: A database of sexual systems. Scientific Data, 1, 140015.
Arthropoda	Insecta	Coleoptera	Aphodiidae	Chilothorax	Chilothorax_hieroglyphicus	20	10	Ashman, T. L., Bachtrog, D., Blackmon, H., Goldberg, E. E., Hahn, M. W., Kirkpatrick, M., et al. (2014). Tree of Sex: A database of sexual systems. Scientific Data, 1, 140015.
Arthropoda	Insecta	Coleoptera	Aphodiidae	Chilothorax	Chilothorax_lineolatus	20	10	Ashman, T. L., Bachtrog, D., Blackmon, H., Goldberg, E. E., Hahn, M. W., Kirkpatrick, M., et al. (2014). Tree of Sex: A database of sexual systems. Scientific Data, 1, 140015.
Arthropoda	Insecta	Coleoptera	Aphodiidae	Chilothorax	Chilothorax_paykulli	20	10	Ashman, T. L., Bachtrog, D., Blackmon, H., Goldberg, E. E., Hahn, M. W., Kirkpatrick, M., et al. (2014). Tree of Sex: A database of sexual systems. Scientific Data, 1, 140015.
Arthropoda	Insecta	Coleoptera	Aphodiidae	Colobopterus	Colobopterus_erraticus	20	10	Ashman, T. L., Bachtrog, D., Blackmon, H., Goldberg, E. E., Hahn, M. W., Kirkpatrick, M., et al. (2014). Tree of Sex: A database of sexual systems. Scientific Data, 1, 140015.
Arthropoda	Insecta	Coleoptera	Aphodiidae	Coprimorphus	Coprimorphus_scrutator	20	10	Ashman, T. L., Bachtrog, D., Blackmon, H., Goldberg, E. E., Hahn, M. W., Kirkpatrick, M., et al. (2014). Tree of Sex: A database of sexual systems. Scientific Data, 1, 140015.
Arthropoda	Insecta	Coleoptera	Aphodiidae	Eupleurus	Eupleurus_subterraneus	20	10	Ashman, T. L., Bachtrog, D., Blackmon, H., Goldberg, E. E., Hahn, M. W., Kirkpatrick, M., et al. (2014). Tree of Sex: A database of sexual systems. Scientific Data, 1, 140015.
Arthropoda	Insecta	Coleoptera	Aphodiidae	Labarrus	Labarrus_pseudolividus	20	10	Ashman, T. L., Bachtrog, D., Blackmon, H., Goldberg, E. E., Hahn, M. W., Kirkpatrick, M., et al. (2014). Tree of Sex: A database of sexual systems. Scientific Data, 1, 140015.
Arthropoda	Insecta	Coleoptera	Aphodiidae	Liothorax	Liothorax_niger	20	10	Ashman, T. L., Bachtrog, D., Blackmon, H., Goldberg, E. E., Hahn, M. W., Kirkpatrick, M., et al. (2014). Tree of Sex: A database of sexual systems. Scientific Data, 1, 140015.
Arthropoda	Insecta	Coleoptera	Aphodiidae	Melinopterus	Melinopterus_consputus	20	10	Ashman, T. L., Bachtrog, D., Blackmon, H., Goldberg, E. E., Hahn, M. W., Kirkpatrick, M., et al. (2014). Tree of Sex: A database of sexual systems. Scientific Data, 1, 140015.
Arthropoda	Insecta	Coleoptera	Aphodiidae	Melinopterus	Melinopterus_sphacelatus	20	10	Ashman, T. L., Bachtrog, D., Blackmon, H., Goldberg, E. E., Hahn, M. W., Kirkpatrick, M., et al. (2014). Tree of Sex: A database of sexual systems. Scientific Data, 1, 140015.
Arthropoda	Insecta	Coleoptera	Aphodiidae	Mendidaphodius	Mendidaphodius_paganettii	20	10	Ashman, T. L., Bachtrog, D., Blackmon, H., Goldberg, E. E., Hahn, M. W., Kirkpatrick, M., et al. (2014). Tree of Sex: A database of sexual systems. Scientific Data, 1, 140015.
Arthropoda	Insecta	Coleoptera	Aphodiidae	Neocalaphodius	Neocalaphodius_moestus	22	11	Ashman, T. L., Bachtrog, D., Blackmon, H., Goldberg, E. E., Hahn, M. W., Kirkpatrick, M., et al. (2014). Tree of Sex: A database of sexual systems. Scientific Data, 1, 140015.
Arthropoda	Insecta	Coleoptera	Aphodiidae	Nimbus	Nimbus_contaminatus	20	10	Ashman, T. L., Bachtrog, D., Blackmon, H., Goldberg, E. E., Hahn, M. W., Kirkpatrick, M., et al. (2014). Tree of Sex: A database of sexual systems. Scientific Data, 1, 140015.
Arthropoda	Insecta	Coleoptera	Aphodiidae	Nimbus	Nimbus_obliteratus	20	10	Ashman, T. L., Bachtrog, D., Blackmon, H., Goldberg, E. E., Hahn, M. W., Kirkpatrick, M., et al. (2014). Tree of Sex: A database of sexual systems. Scientific Data, 1, 140015.
Arthropoda	Insecta	Coleoptera	Aphodiidae	Otophorus	Otophorus_haemorrhoidalis	20	10	Ashman, T. L., Bachtrog, D., Blackmon, H., Goldberg, E. E., Hahn, M. W., Kirkpatrick, M., et al. (2014). Tree of Sex: A database of sexual systems. Scientific Data, 1, 140015.
Arthropoda	Insecta	Coleoptera	Aphodiidae	Planolinellus	Planolinellus_vittatus	20	10	Ashman, T. L., Bachtrog, D., Blackmon, H., Goldberg, E. E., Hahn, M. W., Kirkpatrick, M., et al. (2014). Tree of Sex: A database of sexual systems. Scientific Data, 1, 140015.
Arthropoda	Insecta	Coleoptera	Aphodiidae	Planolinoides	Planolinoides_borealis	20	10	Ashman, T. L., Bachtrog, D., Blackmon, H., Goldberg, E. E., Hahn, M. W., Kirkpatrick, M., et al. (2014). Tree of Sex: A database of sexual systems. Scientific Data, 1, 140015.
Arthropoda	Insecta	Coleoptera	Aphodiidae	Rhodaphodius	Rhodaphodius_foetens	20	10	Ashman, T. L., Bachtrog, D., Blackmon, H., Goldberg, E. E., Hahn, M. W., Kirkpatrick, M., et al. (2014). Tree of Sex: A database of sexual systems. Scientific Data, 1, 140015.
Arthropoda	Insecta	Coleoptera	Aphodiidae	Tesarius	Tesarius_oregonensis	20	10	Ashman, T. L., Bachtrog, D., Blackmon, H., Goldberg, E. E., Hahn, M. W., Kirkpatrick, M., et al. (2014). Tree of Sex: A database of sexual systems. Scientific Data, 1, 140015.
Arthropoda	Insecta	Coleoptera	Aphodiidae	Teuchestes	Teuchestes_fossor	20	10	Ashman, T. L., Bachtrog, D., Blackmon, H., Goldberg, E. E., Hahn, M. W., Kirkpatrick, M., et al. (2014). Tree of Sex: A database of sexual systems. Scientific Data, 1, 140015.
Arthropoda	Insecta	Coleoptera	Apionidae	Apion	Apion_abruptum	22	11	Ashman, T. L., Bachtrog, D., Blackmon, H., Goldberg, E. E., Hahn, M. W., Kirkpatrick, M., et al. (2014). Tree of Sex: A database of sexual systems. Scientific Data, 1, 140015.
Arthropoda	Insecta	Coleoptera	Apionidae	Apion	Apion_collare	22	11	Ashman, T. L., Bachtrog, D., Blackmon, H., Goldberg, E. E., Hahn, M. W., Kirkpatrick, M., et al. (2014). Tree of Sex: A database of sexual systems. Scientific Data, 1, 140015.
Arthropoda	Insecta	Coleoptera	Apionidae	Ceratapion	Ceratapion_austriacum	22	11	Ashman, T. L., Bachtrog, D., Blackmon, H., Goldberg, E. E., Hahn, M. W., Kirkpatrick, M., et al. (2014). Tree of Sex: A database of sexual systems. Scientific Data, 1, 140015.
Arthropoda	Insecta	Coleoptera	Apionidae	Ceratapion	Ceratapion_penetrans	22	11	Ashman, T. L., Bachtrog, D., Blackmon, H., Goldberg, E. E., Hahn, M. W., Kirkpatrick, M., et al. (2014). Tree of Sex: A database of sexual systems. Scientific Data, 1, 140015.
Arthropoda	Insecta	Coleoptera	Apionidae	Oxystoma	Oxystoma_cerdo	22	11	Ashman, T. L., Bachtrog, D., Blackmon, H., Goldberg, E. E., Hahn, M. W., Kirkpatrick, M., et al. (2014). Tree of Sex: A database of sexual systems. Scientific Data, 1, 140015.
Arthropoda	Insecta	Coleoptera	Apionidae	Squamapion	Squamapion_flavimanum	22	11	Ashman, T. L., Bachtrog, D., Blackmon, H., Goldberg, E. E., Hahn, M. W., Kirkpatrick, M., et al. (2014). Tree of Sex: A database of sexual systems. Scientific Data, 1, 140015.
Arthropoda	Insecta	Coleoptera	Asidadae	Asida	Asida_cardonae	20	10	Ashman, T. L., Bachtrog, D., Blackmon, H., Goldberg, E. E., Hahn, M. W., Kirkpatrick, M., et al. (2014). Tree of Sex: A database of sexual systems. Scientific Data, 1, 140015.
Arthropoda	Insecta	Coleoptera	Asidadae	Asida	Asida_glacialis	20	10	Ashman, T. L., Bachtrog, D., Blackmon, H., Goldberg, E. E., Hahn, M. W., Kirkpatrick, M., et al. (2014). Tree of Sex: A database of sexual systems. Scientific Data, 1, 140015.
Arthropoda	Insecta	Coleoptera	Asidadae	Asida	Asida_jurinei	20	10	Ashman, T. L., Bachtrog, D., Blackmon, H., Goldberg, E. E., Hahn, M. W., Kirkpatrick, M., et al. (2014). Tree of Sex: A database of sexual systems. Scientific Data, 1, 140015.
Arthropoda	Insecta	Coleoptera	Asidadae	Asida	Asida_moraguezi	20	10	Ashman, T. L., Bachtrog, D., Blackmon, H., Goldberg, E. E., Hahn, M. W., Kirkpatrick, M., et al. (2014). Tree of Sex: A database of sexual systems. Scientific Data, 1, 140015.
Arthropoda	Insecta	Coleoptera	Asidadae	Asida	Asida_planipennis	20	10	Ashman, T. L., Bachtrog, D., Blackmon, H., Goldberg, E. E., Hahn, M. W., Kirkpatrick, M., et al. (2014). Tree of Sex: A database of sexual systems. Scientific Data, 1, 140015.
Arthropoda	Insecta	Coleoptera	Attelabidae	Apoderus	Apoderus_balteatus	22,26	11,13	Ashman, T. L., Bachtrog, D., Blackmon, H., Goldberg, E. E., Hahn, M. W., Kirkpatrick, M., et al. (2014). Tree of Sex: A database of sexual systems. Scientific Data, 1, 140015.
Arthropoda	Insecta	Coleoptera	Attelabidae	Apoderus	Apoderus_coryli	28	14	Ashman, T. L., Bachtrog, D., Blackmon, H., Goldberg, E. E., Hahn, M. W., Kirkpatrick, M., et al. (2014). Tree of Sex: A database of sexual systems. Scientific Data, 1, 140015.
Arthropoda	Insecta	Coleoptera	Attelabidae	Apoderus	Apoderus_erythrogaster	28,26	13,14	Ashman, T. L., Bachtrog, D., Blackmon, H., Goldberg, E. E., Hahn, M. W., Kirkpatrick, M., et al. (2014). Tree of Sex: A database of sexual systems. Scientific Data, 1, 140015.
Arthropoda	Insecta	Coleoptera	Attelabidae	Apoderus	Apoderus_jekeli	36,38	18,19	Ashman, T. L., Bachtrog, D., Blackmon, H., Goldberg, E. E., Hahn, M. W., Kirkpatrick, M., et al. (2014). Tree of Sex: A database of sexual systems. Scientific Data, 1, 140015.
Arthropoda	Insecta	Coleoptera	Attelabidae	Attelabus	Attelabus_apiarius	18	9	Ashman, T. L., Bachtrog, D., Blackmon, H., Goldberg, E. E., Hahn, M. W., Kirkpatrick, M., et al. (2014). Tree of Sex: A database of sexual systems. Scientific Data, 1, 140015.
Arthropoda	Insecta	Coleoptera	Attelabidae	Auletobius	Auletobius_irkutensis	32	16	Ashman, T. L., Bachtrog, D., Blackmon, H., Goldberg, E. E., Hahn, M. W., Kirkpatrick, M., et al. (2014). Tree of Sex: A database of sexual systems. Scientific Data, 1, 140015.
Arthropoda	Insecta	Coleoptera	Attelabidae	Auletobius	Auletobius_puberulus	32	16	Ashman, T. L., Bachtrog, D., Blackmon, H., Goldberg, E. E., Hahn, M. W., Kirkpatrick, M., et al. (2014). Tree of Sex: A database of sexual systems. Scientific Data, 1, 140015.
Arthropoda	Insecta	Coleoptera	Attelabidae	Byctiscus	Byctiscus_congener	22	11	Ashman, T. L., Bachtrog, D., Blackmon, H., Goldberg, E. E., Hahn, M. W., Kirkpatrick, M., et al. (2014). Tree of Sex: A database of sexual systems. Scientific Data, 1, 140015.
Arthropoda	Insecta	Coleoptera	Attelabidae	Byctiscus	Byctiscus_launipennis	22	11	Ashman, T. L., Bachtrog, D., Blackmon, H., Goldberg, E. E., Hahn, M. W., Kirkpatrick, M., et al. (2014). Tree of Sex: A database of sexual systems. Scientific Data, 1, 140015.
Arthropoda	Insecta	Coleoptera	Attelabidae	Byctiscus	Byctiscus_venustus	18	9	Juan, C., and Petitpierre, E. (1991). Evolution of genome size in darkling beetles (Tenebrionidae, Coleoptera). Genome 34: 169-173; Ashman, T. L., Bachtrog, D., Blackmon, H., Goldberg, E. E., Hahn, M. W., Kirkpatrick, M., et al. (2014). Tree of Sex: A database of sexual systems. Scientific Data, 1, 140015.
Arthropoda	Insecta	Coleoptera	Attelabidae	Centrocorynus	Centrocorynus_aemulus	28	14	Ashman, T. L., Bachtrog, D., Blackmon, H., Goldberg, E. E., Hahn, M. W., Kirkpatrick, M., et al. (2014). Tree of Sex: A database of sexual systems. Scientific Data, 1, 140015.
Arthropoda	Insecta	Coleoptera	Attelabidae	Chokkirius	Chokkirius_truncatus	22	11	Ashman, T. L., Bachtrog, D., Blackmon, H., Goldberg, E. E., Hahn, M. W., Kirkpatrick, M., et al. (2014). Tree of Sex: A database of sexual systems. Scientific Data, 1, 140015.
Arthropoda	Insecta	Coleoptera	Attelabidae	Cycnotrachelus	Cycnotrachelus_roelofsi	28	14	Ashman, T. L., Bachtrog, D., Blackmon, H., Goldberg, E. E., Hahn, M. W., Kirkpatrick, M., et al. (2014). Tree of Sex: A database of sexual systems. Scientific Data, 1, 140015.
Arthropoda	Insecta	Coleoptera	Attelabidae	Deporaus	Deporaus_affectatus	24	12	Ashman, T. L., Bachtrog, D., Blackmon, H., Goldberg, E. E., Hahn, M. W., Kirkpatrick, M., et al. (2014). Tree of Sex: A database of sexual systems. Scientific Data, 1, 140015.
Arthropoda	Insecta	Coleoptera	Attelabidae	Deporaus	Deporaus_hartmanni	22	11	Ashman, T. L., Bachtrog, D., Blackmon, H., Goldberg, E. E., Hahn, M. W., Kirkpatrick, M., et al. (2014). Tree of Sex: A database of sexual systems. Scientific Data, 1, 140015.
Arthropoda	Insecta	Coleoptera	Attelabidae	Deporaus	Deporaus_marginatus	22	11	Ashman, T. L., Bachtrog, D., Blackmon, H., Goldberg, E. E., Hahn, M. W., Kirkpatrick, M., et al. (2014). Tree of Sex: A database of sexual systems. Scientific Data, 1, 140015.
Arthropoda	Insecta	Coleoptera	Attelabidae	Deporaus	Deporaus_minimus	26	13	Ashman, T. L., Bachtrog, D., Blackmon, H., Goldberg, E. E., Hahn, M. W., Kirkpatrick, M., et al. (2014). Tree of Sex: A database of sexual systems. Scientific Data, 1, 140015.
Arthropoda	Insecta	Coleoptera	Attelabidae	Deporaus	Deporaus_unicolor	24,29,34	12,15,17	Ashman, T. L., Bachtrog, D., Blackmon, H., Goldberg, E. E., Hahn, M. W., Kirkpatrick, M., et al. (2014). Tree of Sex: A database of sexual systems. Scientific Data, 1, 140015.
Arthropoda	Insecta	Coleoptera	Attelabidae	Euops	Euops_punctatostriata	26	13	Ashman, T. L., Bachtrog, D., Blackmon, H., Goldberg, E. E., Hahn, M. W., Kirkpatrick, M., et al. (2014). Tree of Sex: A database of sexual systems. Scientific Data, 1, 140015.
Arthropoda	Insecta	Coleoptera	Attelabidae	Euops	Euops_splendida	22	11	Ashman, T. L., Bachtrog, D., Blackmon, H., Goldberg, E. E., Hahn, M. W., Kirkpatrick, M., et al. (2014). Tree of Sex: A database of sexual systems. Scientific Data, 1, 140015.
Arthropoda	Insecta	Coleoptera	Attelabidae	Paraplapoderus	Paraplapoderus_ulmi	30	15	Ashman, T. L., Bachtrog, D., Blackmon, H., Goldberg, E. E., Hahn, M. W., Kirkpatrick, M., et al. (2014). Tree of Sex: A database of sexual systems. Scientific Data, 1, 140015.
Arthropoda	Insecta	Coleoptera	Attelabidae	Paratrachelophorus	Paratrachelophorus_longicornis	30	15	Ashman, T. L., Bachtrog, D., Blackmon, H., Goldberg, E. E., Hahn, M. W., Kirkpatrick, M., et al. (2014). Tree of Sex: A database of sexual systems. Scientific Data, 1, 140015.
Arthropoda	Insecta	Coleoptera	Attelabidae	Phymatapoderus	Phymatapoderus_latipennis	32	16	Ashman, T. L., Bachtrog, D., Blackmon, H., Goldberg, E. E., Hahn, M. W., Kirkpatrick, M., et al. (2014). Tree of Sex: A database of sexual systems. Scientific Data, 1, 140015.
Arthropoda	Insecta	Coleoptera	Attelabidae	Phymatapoderus	Phymatapoderus_pavens	24	12	Ashman, T. L., Bachtrog, D., Blackmon, H., Goldberg, E. E., Hahn, M. W., Kirkpatrick, M., et al. (2014). Tree of Sex: A database of sexual systems. Scientific Data, 1, 140015.
Arthropoda	Insecta	Coleoptera	Attelabidae	Rhynchites	Rhynchites_heros	38	19	Ashman, T. L., Bachtrog, D., Blackmon, H., Goldberg, E. E., Hahn, M. W., Kirkpatrick, M., et al. (2014). Tree of Sex: A database of sexual systems. Scientific Data, 1, 140015.
Arthropoda	Insecta	Coleoptera	Attelabidae	Rhynchites	Rhynchites_pilosus	32	16	Ashman, T. L., Bachtrog, D., Blackmon, H., Goldberg, E. E., Hahn, M. W., Kirkpatrick, M., et al. (2014). Tree of Sex: A database of sexual systems. Scientific Data, 1, 140015.
Arthropoda	Insecta	Coleoptera	Attelabidae	Rhynchites	Rhynchites_placidus	38	19	Ashman, T. L., Bachtrog, D., Blackmon, H., Goldberg, E. E., Hahn, M. W., Kirkpatrick, M., et al. (2014). Tree of Sex: A database of sexual systems. Scientific Data, 1, 140015.
Arthropoda	Insecta	Coleoptera	Bolboceratidae	Athyreus	Athyreus_excavatus	20	10	Ashman, T. L., Bachtrog, D., Blackmon, H., Goldberg, E. E., Hahn, M. W., Kirkpatrick, M., et al. (2014). Tree of Sex: A database of sexual systems. Scientific Data, 1, 140015.
Arthropoda	Insecta	Coleoptera	Bolboceratidae	Bolboceras	Bolboceras_quadridens	20	10	Ashman, T. L., Bachtrog, D., Blackmon, H., Goldberg, E. E., Hahn, M. W., Kirkpatrick, M., et al. (2014). Tree of Sex: A database of sexual systems. Scientific Data, 1, 140015.
Arthropoda	Insecta	Coleoptera	Bolboceratidae	Bolboceratops	Bolboceratops_indicus	20	10	Ashman, T. L., Bachtrog, D., Blackmon, H., Goldberg, E. E., Hahn, M. W., Kirkpatrick, M., et al. (2014). Tree of Sex: A database of sexual systems. Scientific Data, 1, 140015.
Arthropoda	Insecta	Coleoptera	Bostrichidae	Apate	Apate_monachus	22	11	Ashman, T. L., Bachtrog, D., Blackmon, H., Goldberg, E. E., Hahn, M. W., Kirkpatrick, M., et al. (2014). Tree of Sex: A database of sexual systems. Scientific Data, 1, 140015.
Arthropoda	Insecta	Coleoptera	Bostrichidae	Bostrichus	Bostrichus_affaber	28	14	Ashman, T. L., Bachtrog, D., Blackmon, H., Goldberg, E. E., Hahn, M. W., Kirkpatrick, M., et al. (2014). Tree of Sex: A database of sexual systems. Scientific Data, 1, 140015.
Arthropoda	Insecta	Coleoptera	Bostrichidae	Bostrichus	Bostrichus_ater	26	13	Ashman, T. L., Bachtrog, D., Blackmon, H., Goldberg, E. E., Hahn, M. W., Kirkpatrick, M., et al. (2014). Tree of Sex: A database of sexual systems. Scientific Data, 1, 140015.
Arthropoda	Insecta	Coleoptera	Bostrichidae	Bostrichus	Bostrichus_concinnus	16	8	Ashman, T. L., Bachtrog, D., Blackmon, H., Goldberg, E. E., Hahn, M. W., Kirkpatrick, M., et al. (2014). Tree of Sex: A database of sexual systems. Scientific Data, 1, 140015.
Arthropoda	Insecta	Coleoptera	Bostrichidae	Bostrichus	Bostrichus_lichtensteini	26	13	Ashman, T. L., Bachtrog, D., Blackmon, H., Goldberg, E. E., Hahn, M. W., Kirkpatrick, M., et al. (2014). Tree of Sex: A database of sexual systems. Scientific Data, 1, 140015.
Arthropoda	Insecta	Coleoptera	Bostrichidae	Bostrichus	Bostrichus_piceae	26	13	Ashman, T. L., Bachtrog, D., Blackmon, H., Goldberg, E. E., Hahn, M. W., Kirkpatrick, M., et al. (2014). Tree of Sex: A database of sexual systems. Scientific Data, 1, 140015.
Arthropoda	Insecta	Coleoptera	Bostrichidae	Dominikia	Dominikia_bengalensis	20	10	Ashman, T. L., Bachtrog, D., Blackmon, H., Goldberg, E. E., Hahn, M. W., Kirkpatrick, M., et al. (2014). Tree of Sex: A database of sexual systems. Scientific Data, 1, 140015.
Arthropoda	Insecta	Coleoptera	Bostrichidae	Lyctus	Lyctus_cinereus	12	6	Ashman, T. L., Bachtrog, D., Blackmon, H., Goldberg, E. E., Hahn, M. W., Kirkpatrick, M., et al. (2014). Tree of Sex: A database of sexual systems. Scientific Data, 1, 140015.
Arthropoda	Insecta	Coleoptera	Bostrichidae	Rhyzopertha	Rhyzopertha_dominica	18	9	Ashman, T. L., Bachtrog, D., Blackmon, H., Goldberg, E. E., Hahn, M. W., Kirkpatrick, M., et al. (2014). Tree of Sex: A database of sexual systems. Scientific Data, 1, 140015.
Arthropoda	Insecta	Coleoptera	Bostrichidae	Sinoxylon	Sinoxylon_anale	20	10	Ashman, T. L., Bachtrog, D., Blackmon, H., Goldberg, E. E., Hahn, M. W., Kirkpatrick, M., et al. (2014). Tree of Sex: A database of sexual systems. Scientific Data, 1, 140015.
Arthropoda	Insecta	Coleoptera	Brachyceridae	Desmidophorus	Desmidophorus_hebes	20	10	Ashman, T. L., Bachtrog, D., Blackmon, H., Goldberg, E. E., Hahn, M. W., Kirkpatrick, M., et al. (2014). Tree of Sex: A database of sexual systems. Scientific Data, 1, 140015.
Arthropoda	Insecta	Coleoptera	Brachyceridae	Tanysphyrus	Tanysphyrus_lemnae	16,18	8,9	Ashman, T. L., Bachtrog, D., Blackmon, H., Goldberg, E. E., Hahn, M. W., Kirkpatrick, M., et al. (2014). Tree of Sex: A database of sexual systems. Scientific Data, 1, 140015.
Arthropoda	Insecta	Coleoptera	Brachyceridae	Tanysphyrus	Tanysphyrus_major	16	8	Ashman, T. L., Bachtrog, D., Blackmon, H., Goldberg, E. E., Hahn, M. W., Kirkpatrick, M., et al. (2014). Tree of Sex: A database of sexual systems. Scientific Data, 1, 140015.
Arthropoda	Insecta	Coleoptera	Brentidae	Brentus	Brentus_anchorago	12	6	Ashman, T. L., Bachtrog, D., Blackmon, H., Goldberg, E. E., Hahn, M. W., Kirkpatrick, M., et al. (2014). Tree of Sex: A database of sexual systems. Scientific Data, 1, 140015.
Arthropoda	Insecta	Coleoptera	Brentidae	Brentus	Brentus_mexicanus	12	6	Ashman, T. L., Bachtrog, D., Blackmon, H., Goldberg, E. E., Hahn, M. W., Kirkpatrick, M., et al. (2014). Tree of Sex: A database of sexual systems. Scientific Data, 1, 140015.
Arthropoda	Insecta	Coleoptera	Brentidae	Cylas	Cylas_formicarius	22	11	Ashman, T. L., Bachtrog, D., Blackmon, H., Goldberg, E. E., Hahn, M. W., Kirkpatrick, M., et al. (2014). Tree of Sex: A database of sexual systems. Scientific Data, 1, 140015.
Arthropoda	Insecta	Coleoptera	Brentidae	Eutrichapion	Eutrichapion_melancholicum	22	11	Ashman, T. L., Bachtrog, D., Blackmon, H., Goldberg, E. E., Hahn, M. W., Kirkpatrick, M., et al. (2014). Tree of Sex: A database of sexual systems. Scientific Data, 1, 140015.
Arthropoda	Insecta	Coleoptera	Brentidae	Nemocephalus	Nemocephalus_femoratus	12	6	Ashman, T. L., Bachtrog, D., Blackmon, H., Goldberg, E. E., Hahn, M. W., Kirkpatrick, M., et al. (2014). Tree of Sex: A database of sexual systems. Scientific Data, 1, 140015.
Arthropoda	Insecta	Coleoptera	Brentidae	Podapion	Podapion_gallicola	22	11	Ashman, T. L., Bachtrog, D., Blackmon, H., Goldberg, E. E., Hahn, M. W., Kirkpatrick, M., et al. (2014). Tree of Sex: A database of sexual systems. Scientific Data, 1, 140015.
Arthropoda	Insecta	Coleoptera	Brentidae	Proepisphales	Proepisphales_elegans	12	6	Ashman, T. L., Bachtrog, D., Blackmon, H., Goldberg, E. E., Hahn, M. W., Kirkpatrick, M., et al. (2014). Tree of Sex: A database of sexual systems. Scientific Data, 1, 140015.
Arthropoda	Insecta	Coleoptera	Brentidae	Pseudorychodes	Pseudorychodes_insignis	12	6	Ashman, T. L., Bachtrog, D., Blackmon, H., Goldberg, E. E., Hahn, M. W., Kirkpatrick, M., et al. (2014). Tree of Sex: A database of sexual systems. Scientific Data, 1, 140015.
Arthropoda	Insecta	Coleoptera	Brentidae	Rhopalapion	Rhopalapion_longirostre	22	11	Ashman, T. L., Bachtrog, D., Blackmon, H., Goldberg, E. E., Hahn, M. W., Kirkpatrick, M., et al. (2014). Tree of Sex: A database of sexual systems. Scientific Data, 1, 140015.
Arthropoda	Insecta	Coleoptera	Buprestidae	Acmaeodera	Acmaeodera_flavolineata	20	10	Ashman, T. L., Bachtrog, D., Blackmon, H., Goldberg, E. E., Hahn, M. W., Kirkpatrick, M., et al. (2014). Tree of Sex: A database of sexual systems. Scientific Data, 1, 140015.
Arthropoda	Insecta	Coleoptera	Buprestidae	Acmaeodera	Acmaeodera_gibbula	18	9	Ashman, T. L., Bachtrog, D., Blackmon, H., Goldberg, E. E., Hahn, M. W., Kirkpatrick, M., et al. (2014). Tree of Sex: A database of sexual systems. Scientific Data, 1, 140015.
Arthropoda	Insecta	Coleoptera	Buprestidae	Acmaeodera	Acmaeodera_hepburnii	18	9	Ashman, T. L., Bachtrog, D., Blackmon, H., Goldberg, E. E., Hahn, M. W., Kirkpatrick, M., et al. (2014). Tree of Sex: A database of sexual systems. Scientific Data, 1, 140015.
Arthropoda	Insecta	Coleoptera	Buprestidae	Acmaeodera	Acmaeodera_pilosellae	20	10	Ashman, T. L., Bachtrog, D., Blackmon, H., Goldberg, E. E., Hahn, M. W., Kirkpatrick, M., et al. (2014). Tree of Sex: A database of sexual systems. Scientific Data, 1, 140015.
Arthropoda	Insecta	Coleoptera	Buprestidae	Acmaeodera	Acmaeodera_quadrifasciata	18	9	Ashman, T. L., Bachtrog, D., Blackmon, H., Goldberg, E. E., Hahn, M. W., Kirkpatrick, M., et al. (2014). Tree of Sex: A database of sexual systems. Scientific Data, 1, 140015.
Arthropoda	Insecta	Coleoptera	Buprestidae	Acmaeodera	Acmaeodera_venusta	18	9	Ashman, T. L., Bachtrog, D., Blackmon, H., Goldberg, E. E., Hahn, M. W., Kirkpatrick, M., et al. (2014). Tree of Sex: A database of sexual systems. Scientific Data, 1, 140015.
Arthropoda	Insecta	Coleoptera	Buprestidae	Acmaeoderella	Acmaeoderella_flavofasciata	18	9	Ashman, T. L., Bachtrog, D., Blackmon, H., Goldberg, E. E., Hahn, M. W., Kirkpatrick, M., et al. (2014). Tree of Sex: A database of sexual systems. Scientific Data, 1, 140015.
Arthropoda	Insecta	Coleoptera	Buprestidae	Agrilus	Agrilus_angustulus	22	11	Ashman, T. L., Bachtrog, D., Blackmon, H., Goldberg, E. E., Hahn, M. W., Kirkpatrick, M., et al. (2014). Tree of Sex: A database of sexual systems. Scientific Data, 1, 140015.
Arthropoda	Insecta	Coleoptera	Buprestidae	Agrilus	Agrilus_anxius	22	11	Ashman, T. L., Bachtrog, D., Blackmon, H., Goldberg, E. E., Hahn, M. W., Kirkpatrick, M., et al. (2014). Tree of Sex: A database of sexual systems. Scientific Data, 1, 140015.
Arthropoda	Insecta	Coleoptera	Buprestidae	Agrilus	Agrilus_araxenus	20	10	Ashman, T. L., Bachtrog, D., Blackmon, H., Goldberg, E. E., Hahn, M. W., Kirkpatrick, M., et al. (2014). Tree of Sex: A database of sexual systems. Scientific Data, 1, 140015.
Arthropoda	Insecta	Coleoptera	Buprestidae	Agrilus	Agrilus_liragus	20	10	Ashman, T. L., Bachtrog, D., Blackmon, H., Goldberg, E. E., Hahn, M. W., Kirkpatrick, M., et al. (2014). Tree of Sex: A database of sexual systems. Scientific Data, 1, 140015.
Arthropoda	Insecta	Coleoptera	Buprestidae	Agrilus	Agrilus_obscuricollis	20	10	Ashman, T. L., Bachtrog, D., Blackmon, H., Goldberg, E. E., Hahn, M. W., Kirkpatrick, M., et al. (2014). Tree of Sex: A database of sexual systems. Scientific Data, 1, 140015.
Arthropoda	Insecta	Coleoptera	Buprestidae	Agrilus	Agrilus_politus	20	10	Ashman, T. L., Bachtrog, D., Blackmon, H., Goldberg, E. E., Hahn, M. W., Kirkpatrick, M., et al. (2014). Tree of Sex: A database of sexual systems. Scientific Data, 1, 140015.
Arthropoda	Insecta	Coleoptera	Buprestidae	Anthaxia	Anthaxia_amasina	16	8	Ashman, T. L., Bachtrog, D., Blackmon, H., Goldberg, E. E., Hahn, M. W., Kirkpatrick, M., et al. (2014). Tree of Sex: A database of sexual systems. Scientific Data, 1, 140015.
Arthropoda	Insecta	Coleoptera	Buprestidae	Anthaxia	Anthaxia_bicolor	16	8	Ashman, T. L., Bachtrog, D., Blackmon, H., Goldberg, E. E., Hahn, M. W., Kirkpatrick, M., et al. (2014). Tree of Sex: A database of sexual systems. Scientific Data, 1, 140015.
Arthropoda	Insecta	Coleoptera	Buprestidae	Anthaxia	Anthaxia_hungarica	16	8	Ashman, T. L., Bachtrog, D., Blackmon, H., Goldberg, E. E., Hahn, M. W., Kirkpatrick, M., et al. (2014). Tree of Sex: A database of sexual systems. Scientific Data, 1, 140015.
Arthropoda	Insecta	Coleoptera	Buprestidae	Anthaxia	Anthaxia_lgockii	16	8	Ashman, T. L., Bachtrog, D., Blackmon, H., Goldberg, E. E., Hahn, M. W., Kirkpatrick, M., et al. (2014). Tree of Sex: A database of sexual systems. Scientific Data, 1, 140015.
Arthropoda	Insecta	Coleoptera	Buprestidae	Anthaxia	Anthaxia_mirabilis	16	8	Makino, S. (1951). An atlas of the chromosome numbers in animals. Iowa State College Press, Ames; Ashman, T. L., Bachtrog, D., Blackmon, H., Goldberg, E. E., Hahn, M. W., Kirkpatrick, M., et al. (2014). Tree of Sex: A database of sexual systems. Scientific Data, 1, 140015.
Arthropoda	Insecta	Coleoptera	Buprestidae	Anthaxia	Anthaxia_olympica	16	8	Ashman, T. L., Bachtrog, D., Blackmon, H., Goldberg, E. E., Hahn, M. W., Kirkpatrick, M., et al. (2014). Tree of Sex: A database of sexual systems. Scientific Data, 1, 140015.
Arthropoda	Insecta	Coleoptera	Buprestidae	Anthaxia	Anthaxia_podolica	16	8	Ashman, T. L., Bachtrog, D., Blackmon, H., Goldberg, E. E., Hahn, M. W., Kirkpatrick, M., et al. (2014). Tree of Sex: A database of sexual systems. Scientific Data, 1, 140015.
Arthropoda	Insecta	Coleoptera	Buprestidae	Anthaxia	Anthaxia_senicula	16	8	Ashman, T. L., Bachtrog, D., Blackmon, H., Goldberg, E. E., Hahn, M. W., Kirkpatrick, M., et al. (2014). Tree of Sex: A database of sexual systems. Scientific Data, 1, 140015.
Arthropoda	Insecta	Coleoptera	Buprestidae	Anthaxia	Anthaxia_sponsa	16	8	Ashman, T. L., Bachtrog, D., Blackmon, H., Goldberg, E. E., Hahn, M. W., Kirkpatrick, M., et al. (2014). Tree of Sex: A database of sexual systems. Scientific Data, 1, 140015.
Arthropoda	Insecta	Coleoptera	Buprestidae	Anthaxia	Anthaxia_viridifrons	16	8	Ashman, T. L., Bachtrog, D., Blackmon, H., Goldberg, E. E., Hahn, M. W., Kirkpatrick, M., et al. (2014). Tree of Sex: A database of sexual systems. Scientific Data, 1, 140015.
Arthropoda	Insecta	Coleoptera	Buprestidae	Buprestis	Buprestis_fasciata	20	10	Ashman, T. L., Bachtrog, D., Blackmon, H., Goldberg, E. E., Hahn, M. W., Kirkpatrick, M., et al. (2014). Tree of Sex: A database of sexual systems. Scientific Data, 1, 140015.
Arthropoda	Insecta	Coleoptera	Buprestidae	Capnodis	Capnodis_miliaris	20	10	Ashman, T. L., Bachtrog, D., Blackmon, H., Goldberg, E. E., Hahn, M. W., Kirkpatrick, M., et al. (2014). Tree of Sex: A database of sexual systems. Scientific Data, 1, 140015.
Arthropoda	Insecta	Coleoptera	Buprestidae	Capnodis	Capnodis_tenebrionis	14	7	Ashman, T. L., Bachtrog, D., Blackmon, H., Goldberg, E. E., Hahn, M. W., Kirkpatrick, M., et al. (2014). Tree of Sex: A database of sexual systems. Scientific Data, 1, 140015.
Arthropoda	Insecta	Coleoptera	Buprestidae	Castiarina	Castiarina_adelaidae	22	11	Ashman, T. L., Bachtrog, D., Blackmon, H., Goldberg, E. E., Hahn, M. W., Kirkpatrick, M., et al. (2014). Tree of Sex: A database of sexual systems. Scientific Data, 1, 140015.
Arthropoda	Insecta	Coleoptera	Buprestidae	Castiarina	Castiarina_argillacea	22	11	Ashman, T. L., Bachtrog, D., Blackmon, H., Goldberg, E. E., Hahn, M. W., Kirkpatrick, M., et al. (2014). Tree of Sex: A database of sexual systems. Scientific Data, 1, 140015.
Arthropoda	Insecta	Coleoptera	Buprestidae	Castiarina	Castiarina_cupreoflava	22	11	Ashman, T. L., Bachtrog, D., Blackmon, H., Goldberg, E. E., Hahn, M. W., Kirkpatrick, M., et al. (2014). Tree of Sex: A database of sexual systems. Scientific Data, 1, 140015.
Arthropoda	Insecta	Coleoptera	Buprestidae	Castiarina	Castiarina_decemmaculata	22	11	Ashman, T. L., Bachtrog, D., Blackmon, H., Goldberg, E. E., Hahn, M. W., Kirkpatrick, M., et al. (2014). Tree of Sex: A database of sexual systems. Scientific Data, 1, 140015.
Arthropoda	Insecta	Coleoptera	Buprestidae	Castiarina	Castiarina_flavopicta	22	11	Ashman, T. L., Bachtrog, D., Blackmon, H., Goldberg, E. E., Hahn, M. W., Kirkpatrick, M., et al. (2014). Tree of Sex: A database of sexual systems. Scientific Data, 1, 140015.
Arthropoda	Insecta	Coleoptera	Buprestidae	Castiarina	Castiarina_grata	22	11	Ashman, T. L., Bachtrog, D., Blackmon, H., Goldberg, E. E., Hahn, M. W., Kirkpatrick, M., et al. (2014). Tree of Sex: A database of sexual systems. Scientific Data, 1, 140015.
Arthropoda	Insecta	Coleoptera	Buprestidae	Castiarina	Castiarina_rufipennis	22	11	Ashman, T. L., Bachtrog, D., Blackmon, H., Goldberg, E. E., Hahn, M. W., Kirkpatrick, M., et al. (2014). Tree of Sex: A database of sexual systems. Scientific Data, 1, 140015.
Arthropoda	Insecta	Coleoptera	Buprestidae	Castiarina	Castiarina_sexplagiata	22	11	Ashman, T. L., Bachtrog, D., Blackmon, H., Goldberg, E. E., Hahn, M. W., Kirkpatrick, M., et al. (2014). Tree of Sex: A database of sexual systems. Scientific Data, 1, 140015.
Arthropoda	Insecta	Coleoptera	Buprestidae	Castiarina	Castiarina_simulata	22	11	Ashman, T. L., Bachtrog, D., Blackmon, H., Goldberg, E. E., Hahn, M. W., Kirkpatrick, M., et al. (2014). Tree of Sex: A database of sexual systems. Scientific Data, 1, 140015.
Arthropoda	Insecta	Coleoptera	Buprestidae	Castiarina	Castiarina_subnotata	22	11	Ashman, T. L., Bachtrog, D., Blackmon, H., Goldberg, E. E., Hahn, M. W., Kirkpatrick, M., et al. (2014). Tree of Sex: A database of sexual systems. Scientific Data, 1, 140015.
Arthropoda	Insecta	Coleoptera	Buprestidae	Castiarina	Castiarina_subtincta	22	11	Ashman, T. L., Bachtrog, D., Blackmon, H., Goldberg, E. E., Hahn, M. W., Kirkpatrick, M., et al. (2014). Tree of Sex: A database of sexual systems. Scientific Data, 1, 140015.
Arthropoda	Insecta	Coleoptera	Buprestidae	Castiarina	Castiarina_triramosa	22	11	Ashman, T. L., Bachtrog, D., Blackmon, H., Goldberg, E. E., Hahn, M. W., Kirkpatrick, M., et al. (2014). Tree of Sex: A database of sexual systems. Scientific Data, 1, 140015.
Arthropoda	Insecta	Coleoptera	Buprestidae	Chalcophora	Chalcophora_virginiensis	22,21	11	Ashman, T. L., Bachtrog, D., Blackmon, H., Goldberg, E. E., Hahn, M. W., Kirkpatrick, M., et al. (2014). Tree of Sex: A database of sexual systems. Scientific Data, 1, 140015.
Arthropoda	Insecta	Coleoptera	Buprestidae	Chrysobothris	Chrysobothris_affinis	16	8	Ashman, T. L., Bachtrog, D., Blackmon, H., Goldberg, E. E., Hahn, M. W., Kirkpatrick, M., et al. (2014). Tree of Sex: A database of sexual systems. Scientific Data, 1, 140015.
Arthropoda	Insecta	Coleoptera	Buprestidae	Chrysobothris	Chrysobothris_cribraria	16	8	Ashman, T. L., Bachtrog, D., Blackmon, H., Goldberg, E. E., Hahn, M. W., Kirkpatrick, M., et al. (2014). Tree of Sex: A database of sexual systems. Scientific Data, 1, 140015.
Arthropoda	Insecta	Coleoptera	Buprestidae	Chrysobothris	Chrysobothris_dentipes	16	8	Ashman, T. L., Bachtrog, D., Blackmon, H., Goldberg, E. E., Hahn, M. W., Kirkpatrick, M., et al. (2014). Tree of Sex: A database of sexual systems. Scientific Data, 1, 140015.
Arthropoda	Insecta	Coleoptera	Buprestidae	Coraebus	Coraebus_elatus	24	12	Ashman, T. L., Bachtrog, D., Blackmon, H., Goldberg, E. E., Hahn, M. W., Kirkpatrick, M., et al. (2014). Tree of Sex: A database of sexual systems. Scientific Data, 1, 140015.
Arthropoda	Insecta	Coleoptera	Buprestidae	Coraebus	Coraebus_rubi	22	11	Ashman, T. L., Bachtrog, D., Blackmon, H., Goldberg, E. E., Hahn, M. W., Kirkpatrick, M., et al. (2014). Tree of Sex: A database of sexual systems. Scientific Data, 1, 140015.
Arthropoda	Insecta	Coleoptera	Buprestidae	Dicerca	Dicerca_aenea	20	10	Ashman, T. L., Bachtrog, D., Blackmon, H., Goldberg, E. E., Hahn, M. W., Kirkpatrick, M., et al. (2014). Tree of Sex: A database of sexual systems. Scientific Data, 1, 140015.
Arthropoda	Insecta	Coleoptera	Buprestidae	Dicerca	Dicerca_divaricata	20	10	Ashman, T. L., Bachtrog, D., Blackmon, H., Goldberg, E. E., Hahn, M. W., Kirkpatrick, M., et al. (2014). Tree of Sex: A database of sexual systems. Scientific Data, 1, 140015.
Arthropoda	Insecta	Coleoptera	Buprestidae	Dicerca	Dicerca_tenebrica	20	10	Ashman, T. L., Bachtrog, D., Blackmon, H., Goldberg, E. E., Hahn, M. W., Kirkpatrick, M., et al. (2014). Tree of Sex: A database of sexual systems. Scientific Data, 1, 140015.
Arthropoda	Insecta	Coleoptera	Buprestidae	Dicerca	Dicerca_tenebrosa	20	10	Ashman, T. L., Bachtrog, D., Blackmon, H., Goldberg, E. E., Hahn, M. W., Kirkpatrick, M., et al. (2014). Tree of Sex: A database of sexual systems. Scientific Data, 1, 140015.
Arthropoda	Insecta	Coleoptera	Buprestidae	Euchroma	Euchroma_giganteum	24,26,32,34,36	13,12,16,17,18	Ashman, T. L., Bachtrog, D., Blackmon, H., Goldberg, E. E., Hahn, M. W., Kirkpatrick, M., et al. (2014). Tree of Sex: A database of sexual systems. Scientific Data, 1, 140015.
Arthropoda	Insecta	Coleoptera	Buprestidae	Julodella	Julodella_globithorax	26	13	Ashman, T. L., Bachtrog, D., Blackmon, H., Goldberg, E. E., Hahn, M. W., Kirkpatrick, M., et al. (2014). Tree of Sex: A database of sexual systems. Scientific Data, 1, 140015.
Arthropoda	Insecta	Coleoptera	Buprestidae	Julodis	Julodis_andreae	26	13	Ashman, T. L., Bachtrog, D., Blackmon, H., Goldberg, E. E., Hahn, M. W., Kirkpatrick, M., et al. (2014). Tree of Sex: A database of sexual systems. Scientific Data, 1, 140015.
Arthropoda	Insecta	Coleoptera	Buprestidae	Julodis	Julodis_faldermanni	26	13	Ashman, T. L., Bachtrog, D., Blackmon, H., Goldberg, E. E., Hahn, M. W., Kirkpatrick, M., et al. (2014). Tree of Sex: A database of sexual systems. Scientific Data, 1, 140015.
Arthropoda	Insecta	Coleoptera	Buprestidae	Julodis	Julodis_whitehillii	24	12	Ashman, T. L., Bachtrog, D., Blackmon, H., Goldberg, E. E., Hahn, M. W., Kirkpatrick, M., et al. (2014). Tree of Sex: A database of sexual systems. Scientific Data, 1, 140015.
Arthropoda	Insecta	Coleoptera	Buprestidae	Melanophila	Melanophila_acuminata	12	6	Ashman, T. L., Bachtrog, D., Blackmon, H., Goldberg, E. E., Hahn, M. W., Kirkpatrick, M., et al. (2014). Tree of Sex: A database of sexual systems. Scientific Data, 1, 140015.
Arthropoda	Insecta	Coleoptera	Buprestidae	Melanophila	Melanophila_drummondi	16	8	Ashman, T. L., Bachtrog, D., Blackmon, H., Goldberg, E. E., Hahn, M. W., Kirkpatrick, M., et al. (2014). Tree of Sex: A database of sexual systems. Scientific Data, 1, 140015.
Arthropoda	Insecta	Coleoptera	Buprestidae	Meliboeus	Meliboeus_caucasicus	22	11	Ashman, T. L., Bachtrog, D., Blackmon, H., Goldberg, E. E., Hahn, M. W., Kirkpatrick, M., et al. (2014). Tree of Sex: A database of sexual systems. Scientific Data, 1, 140015.
Arthropoda	Insecta	Coleoptera	Buprestidae	Ovalisia	Ovalisia_nadezhdae	20	10	Ashman, T. L., Bachtrog, D., Blackmon, H., Goldberg, E. E., Hahn, M. W., Kirkpatrick, M., et al. (2014). Tree of Sex: A database of sexual systems. Scientific Data, 1, 140015.
Arthropoda	Insecta	Coleoptera	Buprestidae	Perotis	Perotis_cupratus	20	10	Ashman, T. L., Bachtrog, D., Blackmon, H., Goldberg, E. E., Hahn, M. W., Kirkpatrick, M., et al. (2014). Tree of Sex: A database of sexual systems. Scientific Data, 1, 140015.
Arthropoda	Insecta	Coleoptera	Buprestidae	Perotis	Perotis_lugubris	20	10	Ashman, T. L., Bachtrog, D., Blackmon, H., Goldberg, E. E., Hahn, M. W., Kirkpatrick, M., et al. (2014). Tree of Sex: A database of sexual systems. Scientific Data, 1, 140015.
Arthropoda	Insecta	Coleoptera	Buprestidae	Phaenops	Phaenops_intrusa	16	8	Makino, S. (1951). An atlas of the chromosome numbers in animals. Iowa State College Press, Ames; Ashman, T. L., Bachtrog, D., Blackmon, H., Goldberg, E. E., Hahn, M. W., Kirkpatrick, M., et al. (2014). Tree of Sex: A database of sexual systems. Scientific Data, 1, 140015.
Arthropoda	Insecta	Coleoptera	Buprestidae	Sphaerobothris	Sphaerobothris_aghababiani	16	8	Ashman, T. L., Bachtrog, D., Blackmon, H., Goldberg, E. E., Hahn, M. W., Kirkpatrick, M., et al. (2014). Tree of Sex: A database of sexual systems. Scientific Data, 1, 140015.
Arthropoda	Insecta	Coleoptera	Buprestidae	Sphenoptera	Sphenoptera_artemisiae	24	12	Makino, S. (1951). An atlas of the chromosome numbers in animals. Iowa State College Press, Ames; Ashman, T. L., Bachtrog, D., Blackmon, H., Goldberg, E. E., Hahn, M. W., Kirkpatrick, M., et al. (2014). Tree of Sex: A database of sexual systems. Scientific Data, 1, 140015.
Arthropoda	Insecta	Coleoptera	Buprestidae	Sphenoptera	Sphenoptera_mesopotamica	24	12	Ashman, T. L., Bachtrog, D., Blackmon, H., Goldberg, E. E., Hahn, M. W., Kirkpatrick, M., et al. (2014). Tree of Sex: A database of sexual systems. Scientific Data, 1, 140015.
Arthropoda	Insecta	Coleoptera	Buprestidae	Sphenoptera	Sphenoptera_scovitzii	24,42	12,21	Ashman, T. L., Bachtrog, D., Blackmon, H., Goldberg, E. E., Hahn, M. W., Kirkpatrick, M., et al. (2014). Tree of Sex: A database of sexual systems. Scientific Data, 1, 140015.
Arthropoda	Insecta	Coleoptera	Buprestidae	Sphenoptera	Sphenoptera_tamarisci	30	15	Ashman, T. L., Bachtrog, D., Blackmon, H., Goldberg, E. E., Hahn, M. W., Kirkpatrick, M., et al. (2014). Tree of Sex: A database of sexual systems. Scientific Data, 1, 140015.
Arthropoda	Insecta	Coleoptera	Buprestidae	Sphenoptera	Sphenoptera_tragacanthae	40	20	Ashman, T. L., Bachtrog, D., Blackmon, H., Goldberg, E. E., Hahn, M. W., Kirkpatrick, M., et al. (2014). Tree of Sex: A database of sexual systems. Scientific Data, 1, 140015.
Arthropoda	Insecta	Coleoptera	Buprestidae	Sternocera	Sternocera_laevigata	26	13	Ashman, T. L., Bachtrog, D., Blackmon, H., Goldberg, E. E., Hahn, M. W., Kirkpatrick, M., et al. (2014). Tree of Sex: A database of sexual systems. Scientific Data, 1, 140015.
Arthropoda	Insecta	Coleoptera	Buprestidae	Sternocera	Sternocera_nitidicollis	26	13	Ashman, T. L., Bachtrog, D., Blackmon, H., Goldberg, E. E., Hahn, M. W., Kirkpatrick, M., et al. (2014). Tree of Sex: A database of sexual systems. Scientific Data, 1, 140015.
Arthropoda	Insecta	Coleoptera	Buprestidae	Stigmodera	Stigmodera_cancellata	22	11	Ashman, T. L., Bachtrog, D., Blackmon, H., Goldberg, E. E., Hahn, M. W., Kirkpatrick, M., et al. (2014). Tree of Sex: A database of sexual systems. Scientific Data, 1, 140015.
Arthropoda	Insecta	Coleoptera	Buprestidae	Stigmodera	Stigmodera_gratiosa	22	11	Ashman, T. L., Bachtrog, D., Blackmon, H., Goldberg, E. E., Hahn, M. W., Kirkpatrick, M., et al. (2014). Tree of Sex: A database of sexual systems. Scientific Data, 1, 140015.
Arthropoda	Insecta	Coleoptera	Buprestidae	Stigmodera	Stigmodera_macularia	22	11	Ashman, T. L., Bachtrog, D., Blackmon, H., Goldberg, E. E., Hahn, M. W., Kirkpatrick, M., et al. (2014). Tree of Sex: A database of sexual systems. Scientific Data, 1, 140015.
Arthropoda	Insecta	Coleoptera	Buprestidae	Stigmodera	Stigmodera_porosa	22	11	Ashman, T. L., Bachtrog, D., Blackmon, H., Goldberg, E. E., Hahn, M. W., Kirkpatrick, M., et al. (2014). Tree of Sex: A database of sexual systems. Scientific Data, 1, 140015.
Arthropoda	Insecta	Coleoptera	Buprestidae	Stigmodera	Stigmodera_roei	22	11	Ashman, T. L., Bachtrog, D., Blackmon, H., Goldberg, E. E., Hahn, M. W., Kirkpatrick, M., et al. (2014). Tree of Sex: A database of sexual systems. Scientific Data, 1, 140015.
Arthropoda	Insecta	Coleoptera	Buprestidae	Stigmodera	Themognatha_alternata	20	10	Ashman, T. L., Bachtrog, D., Blackmon, H., Goldberg, E. E., Hahn, M. W., Kirkpatrick, M., et al. (2014). Tree of Sex: A database of sexual systems. Scientific Data, 1, 140015.
Arthropoda	Insecta	Coleoptera	Buprestidae	Stigmodera	Themognatha_barbiventris	22	11	Ashman, T. L., Bachtrog, D., Blackmon, H., Goldberg, E. E., Hahn, M. W., Kirkpatrick, M., et al. (2014). Tree of Sex: A database of sexual systems. Scientific Data, 1, 140015.
Arthropoda	Insecta	Coleoptera	Buprestidae	Stigmodera	Themognatha_bonvouloiri	22	11	Ashman, T. L., Bachtrog, D., Blackmon, H., Goldberg, E. E., Hahn, M. W., Kirkpatrick, M., et al. (2014). Tree of Sex: A database of sexual systems. Scientific Data, 1, 140015.
Arthropoda	Insecta	Coleoptera	Buprestidae	Stigmodera	Themognatha_chalcodera	22	11	Ashman, T. L., Bachtrog, D., Blackmon, H., Goldberg, E. E., Hahn, M. W., Kirkpatrick, M., et al. (2014). Tree of Sex: A database of sexual systems. Scientific Data, 1, 140015.
Arthropoda	Insecta	Coleoptera	Buprestidae	Stigmodera	Themognatha_chevrolati	22	11	Makino, S. (1951). An atlas of the chromosome numbers in animals. Iowa State College Press, Ames; Ashman, T. L., Bachtrog, D., Blackmon, H., Goldberg, E. E., Hahn, M. W., Kirkpatrick, M., et al. (2014). Tree of Sex: A database of sexual systems. Scientific Data, 1, 140015.
Arthropoda	Insecta	Coleoptera	Buprestidae	Stigmodera	Themognatha_donovani	22	11	Ashman, T. L., Bachtrog, D., Blackmon, H., Goldberg, E. E., Hahn, M. W., Kirkpatrick, M., et al. (2014). Tree of Sex: A database of sexual systems. Scientific Data, 1, 140015.
Arthropoda	Insecta	Coleoptera	Buprestidae	Stigmodera	Themognatha_heros	22	11	Ashman, T. L., Bachtrog, D., Blackmon, H., Goldberg, E. E., Hahn, M. W., Kirkpatrick, M., et al. (2014). Tree of Sex: A database of sexual systems. Scientific Data, 1, 140015.
Arthropoda	Insecta	Coleoptera	Buprestidae	Stigmodera	Themognatha_mitchelli	22	11	Ashman, T. L., Bachtrog, D., Blackmon, H., Goldberg, E. E., Hahn, M. W., Kirkpatrick, M., et al. (2014). Tree of Sex: A database of sexual systems. Scientific Data, 1, 140015.
Arthropoda	Insecta	Coleoptera	Buprestidae	Stigmodera	Themognatha_mniszechi	22	11	Ashman, T. L., Bachtrog, D., Blackmon, H., Goldberg, E. E., Hahn, M. W., Kirkpatrick, M., et al. (2014). Tree of Sex: A database of sexual systems. Scientific Data, 1, 140015.
Arthropoda	Insecta	Coleoptera	Buprestidae	Stigmodera	Themognatha_nickerli	20	10	Ashman, T. L., Bachtrog, D., Blackmon, H., Goldberg, E. E., Hahn, M. W., Kirkpatrick, M., et al. (2014). Tree of Sex: A database of sexual systems. Scientific Data, 1, 140015.
Arthropoda	Insecta	Coleoptera	Buprestidae	Stigmodera	Themognatha_parvicollis	22	11	Ashman, T. L., Bachtrog, D., Blackmon, H., Goldberg, E. E., Hahn, M. W., Kirkpatrick, M., et al. (2014). Tree of Sex: A database of sexual systems. Scientific Data, 1, 140015.
Arthropoda	Insecta	Coleoptera	Buprestidae	Stigmodera	Themognatha_pubicollis	22	11	Ashman, T. L., Bachtrog, D., Blackmon, H., Goldberg, E. E., Hahn, M. W., Kirkpatrick, M., et al. (2014). Tree of Sex: A database of sexual systems. Scientific Data, 1, 140015.
Arthropoda	Insecta	Coleoptera	Buprestidae	Stigmodera	Themognatha_regia	22	11	Ashman, T. L., Bachtrog, D., Blackmon, H., Goldberg, E. E., Hahn, M. W., Kirkpatrick, M., et al. (2014). Tree of Sex: A database of sexual systems. Scientific Data, 1, 140015.
Arthropoda	Insecta	Coleoptera	Buprestidae	Stigmodera	Themognatha_tricolorata	22	11	Ashman, T. L., Bachtrog, D., Blackmon, H., Goldberg, E. E., Hahn, M. W., Kirkpatrick, M., et al. (2014). Tree of Sex: A database of sexual systems. Scientific Data, 1, 140015.
Arthropoda	Insecta	Coleoptera	Buprestidae	Stigmodera	Themognatha_variabilis	22	11	Ashman, T. L., Bachtrog, D., Blackmon, H., Goldberg, E. E., Hahn, M. W., Kirkpatrick, M., et al. (2014). Tree of Sex: A database of sexual systems. Scientific Data, 1, 140015.
Arthropoda	Insecta	Coleoptera	Buprestidae	Stigmodera	Themognatha_viridicincta	22	11	Ashman, T. L., Bachtrog, D., Blackmon, H., Goldberg, E. E., Hahn, M. W., Kirkpatrick, M., et al. (2014). Tree of Sex: A database of sexual systems. Scientific Data, 1, 140015.
Arthropoda	Insecta	Coleoptera	Buprestidae	Temognatha	Temognatha_goryi	22	11	Ashman, T. L., Bachtrog, D., Blackmon, H., Goldberg, E. E., Hahn, M. W., Kirkpatrick, M., et al. (2014). Tree of Sex: A database of sexual systems. Scientific Data, 1, 140015.
Arthropoda	Insecta	Coleoptera	Byrrhidae	Cytilus	Cytilus_alternatus	18	9	Ashman, T. L., Bachtrog, D., Blackmon, H., Goldberg, E. E., Hahn, M. W., Kirkpatrick, M., et al. (2014). Tree of Sex: A database of sexual systems. Scientific Data, 1, 140015.
Arthropoda	Insecta	Coleoptera	Cantharidae	Cantharis	Cantharis_cryptica	14,13	7	Ashman, T. L., Bachtrog, D., Blackmon, H., Goldberg, E. E., Hahn, M. W., Kirkpatrick, M., et al. (2014). Tree of Sex: A database of sexual systems. Scientific Data, 1, 140015.
Arthropoda	Insecta	Coleoptera	Cantharidae	Cantharis	Cantharis_fusca	14,20	7,10	Ashman, T. L., Bachtrog, D., Blackmon, H., Goldberg, E. E., Hahn, M. W., Kirkpatrick, M., et al. (2014). Tree of Sex: A database of sexual systems. Scientific Data, 1, 140015.
Arthropoda	Insecta	Coleoptera	Cantharidae	Cantharis	Cantharis_lateralis	14,13	7	Ashman, T. L., Bachtrog, D., Blackmon, H., Goldberg, E. E., Hahn, M. W., Kirkpatrick, M., et al. (2014). Tree of Sex: A database of sexual systems. Scientific Data, 1, 140015.
Arthropoda	Insecta	Coleoptera	Cantharidae	Cantharis	Cantharis_livida	14,13	7	Ashman, T. L., Bachtrog, D., Blackmon, H., Goldberg, E. E., Hahn, M. W., Kirkpatrick, M., et al. (2014). Tree of Sex: A database of sexual systems. Scientific Data, 1, 140015.
Arthropoda	Insecta	Coleoptera	Cantharidae	Cantharis	Cantharis_nigra	14,13	7	Ashman, T. L., Bachtrog, D., Blackmon, H., Goldberg, E. E., Hahn, M. W., Kirkpatrick, M., et al. (2014). Tree of Sex: A database of sexual systems. Scientific Data, 1, 140015.
Arthropoda	Insecta	Coleoptera	Cantharidae	Cantharis	Cantharis_nigricans	14	7	Ashman, T. L., Bachtrog, D., Blackmon, H., Goldberg, E. E., Hahn, M. W., Kirkpatrick, M., et al. (2014). Tree of Sex: A database of sexual systems. Scientific Data, 1, 140015.
Arthropoda	Insecta	Coleoptera	Cantharidae	Cantharis	Cantharis_pallida	14,13	7	Ashman, T. L., Bachtrog, D., Blackmon, H., Goldberg, E. E., Hahn, M. W., Kirkpatrick, M., et al. (2014). Tree of Sex: A database of sexual systems. Scientific Data, 1, 140015.
Arthropoda	Insecta	Coleoptera	Cantharidae	Cantharis	Cantharis_pellucida	14,13	7	Ashman, T. L., Bachtrog, D., Blackmon, H., Goldberg, E. E., Hahn, M. W., Kirkpatrick, M., et al. (2014). Tree of Sex: A database of sexual systems. Scientific Data, 1, 140015.
Arthropoda	Insecta	Coleoptera	Cantharidae	Cantharis	Cantharis_rufa	14,13	7	Ashman, T. L., Bachtrog, D., Blackmon, H., Goldberg, E. E., Hahn, M. W., Kirkpatrick, M., et al. (2014). Tree of Sex: A database of sexual systems. Scientific Data, 1, 140015.
Arthropoda	Insecta	Coleoptera	Cantharidae	Cantharis	Cantharis_rustica	14,13	7	Ashman, T. L., Bachtrog, D., Blackmon, H., Goldberg, E. E., Hahn, M. W., Kirkpatrick, M., et al. (2014). Tree of Sex: A database of sexual systems. Scientific Data, 1, 140015.
Arthropoda	Insecta	Coleoptera	Cantharidae	Cantharis	Cantharis_tenuicollis	20	10	Ashman, T. L., Bachtrog, D., Blackmon, H., Goldberg, E. E., Hahn, M. W., Kirkpatrick, M., et al. (2014). Tree of Sex: A database of sexual systems. Scientific Data, 1, 140015.
Arthropoda	Insecta	Coleoptera	Cantharidae	Cantharis	Telephorus_nobilitatus	14,13	7	Ashman, T. L., Bachtrog, D., Blackmon, H., Goldberg, E. E., Hahn, M. W., Kirkpatrick, M., et al. (2014). Tree of Sex: A database of sexual systems. Scientific Data, 1, 140015.
Arthropoda	Insecta	Coleoptera	Cantharidae	Chauliognathus	Chauliognathus_expansus	14,13	7	Ashman, T. L., Bachtrog, D., Blackmon, H., Goldberg, E. E., Hahn, M. W., Kirkpatrick, M., et al. (2014). Tree of Sex: A database of sexual systems. Scientific Data, 1, 140015.
Arthropoda	Insecta	Coleoptera	Cantharidae	Chauliognathus	Chauliognathus_fallax	14,13	7	Ashman, T. L., Bachtrog, D., Blackmon, H., Goldberg, E. E., Hahn, M. W., Kirkpatrick, M., et al. (2014). Tree of Sex: A database of sexual systems. Scientific Data, 1, 140015.
Arthropoda	Insecta	Coleoptera	Cantharidae	Chauliognathus	Chauliognathus_flavipes	14,13	7	Ashman, T. L., Bachtrog, D., Blackmon, H., Goldberg, E. E., Hahn, M. W., Kirkpatrick, M., et al. (2014). Tree of Sex: A database of sexual systems. Scientific Data, 1, 140015.
Arthropoda	Insecta	Coleoptera	Cantharidae	Chauliognathus	Chauliognathus_lineatus	14,13	7	Ashman, T. L., Bachtrog, D., Blackmon, H., Goldberg, E. E., Hahn, M. W., Kirkpatrick, M., et al. (2014). Tree of Sex: A database of sexual systems. Scientific Data, 1, 140015.
Arthropoda	Insecta	Coleoptera	Cantharidae	Chauliognathus	Chauliognathus_octomaculatus	14,13	7	Ashman, T. L., Bachtrog, D., Blackmon, H., Goldberg, E. E., Hahn, M. W., Kirkpatrick, M., et al. (2014). Tree of Sex: A database of sexual systems. Scientific Data, 1, 140015.
Arthropoda	Insecta	Coleoptera	Cantharidae	Chauliognathus	Chauliognathus_riograndensis	14,13	7	Ashman, T. L., Bachtrog, D., Blackmon, H., Goldberg, E. E., Hahn, M. W., Kirkpatrick, M., et al. (2014). Tree of Sex: A database of sexual systems. Scientific Data, 1, 140015.
Arthropoda	Insecta	Coleoptera	Cantharidae	Chauliognathus	Chauliognathus_tetrapunctatus	14,13	7	Ashman, T. L., Bachtrog, D., Blackmon, H., Goldberg, E. E., Hahn, M. W., Kirkpatrick, M., et al. (2014). Tree of Sex: A database of sexual systems. Scientific Data, 1, 140015.
Arthropoda	Insecta	Coleoptera	Cantharidae	Crudosilis	Crudosilis_ruficollis	14,13	7	Ashman, T. L., Bachtrog, D., Blackmon, H., Goldberg, E. E., Hahn, M. W., Kirkpatrick, M., et al. (2014). Tree of Sex: A database of sexual systems. Scientific Data, 1, 140015.
Arthropoda	Insecta	Coleoptera	Cantharidae	Malthinus	Malthinus_seriepunctatus	12	6	Ashman, T. L., Bachtrog, D., Blackmon, H., Goldberg, E. E., Hahn, M. W., Kirkpatrick, M., et al. (2014). Tree of Sex: A database of sexual systems. Scientific Data, 1, 140015.
Arthropoda	Insecta	Coleoptera	Cantharidae	Malthodes	Malthodes_dispar	12,11	6	Ashman, T. L., Bachtrog, D., Blackmon, H., Goldberg, E. E., Hahn, M. W., Kirkpatrick, M., et al. (2014). Tree of Sex: A database of sexual systems. Scientific Data, 1, 140015.
Arthropoda	Insecta	Coleoptera	Cantharidae	Malthodes	Malthodes_minimus	12	6	Ashman, T. L., Bachtrog, D., Blackmon, H., Goldberg, E. E., Hahn, M. W., Kirkpatrick, M., et al. (2014). Tree of Sex: A database of sexual systems. Scientific Data, 1, 140015.
Arthropoda	Insecta	Coleoptera	Cantharidae	Rhagonycha	Rhagonycha_fulva	14,13	7	Ashman, T. L., Bachtrog, D., Blackmon, H., Goldberg, E. E., Hahn, M. W., Kirkpatrick, M., et al. (2014). Tree of Sex: A database of sexual systems. Scientific Data, 1, 140015.
Arthropoda	Insecta	Coleoptera	Cantharidae	Rhagonycha	Rhagonycha_lignosa	14	7	Ashman, T. L., Bachtrog, D., Blackmon, H., Goldberg, E. E., Hahn, M. W., Kirkpatrick, M., et al. (2014). Tree of Sex: A database of sexual systems. Scientific Data, 1, 140015.
Arthropoda	Insecta	Coleoptera	Cantharidae	Rhagonycha	Rhagonycha_lutea	14,13	7	Ashman, T. L., Bachtrog, D., Blackmon, H., Goldberg, E. E., Hahn, M. W., Kirkpatrick, M., et al. (2014). Tree of Sex: A database of sexual systems. Scientific Data, 1, 140015.
Arthropoda	Insecta	Coleoptera	Cantharidae	Rhagonycha	Rhagonycha_nigriventris	14,13	7	Ashman, T. L., Bachtrog, D., Blackmon, H., Goldberg, E. E., Hahn, M. W., Kirkpatrick, M., et al. (2014). Tree of Sex: A database of sexual systems. Scientific Data, 1, 140015.
Arthropoda	Insecta	Coleoptera	Cantharidae	Rhagonycha	Rhagonycha_testacea	14,13	7	Ashman, T. L., Bachtrog, D., Blackmon, H., Goldberg, E. E., Hahn, M. W., Kirkpatrick, M., et al. (2014). Tree of Sex: A database of sexual systems. Scientific Data, 1, 140015.
Arthropoda	Insecta	Coleoptera	Cantharidae	Tylocerus	Tylocerus_barberi	14,13	7	Ashman, T. L., Bachtrog, D., Blackmon, H., Goldberg, E. E., Hahn, M. W., Kirkpatrick, M., et al. (2014). Tree of Sex: A database of sexual systems. Scientific Data, 1, 140015.
Arthropoda	Insecta	Coleoptera	Carabidae	Abacetus	Abacetus_nigrinus	38,37	19	Ashman, T. L., Bachtrog, D., Blackmon, H., Goldberg, E. E., Hahn, M. W., Kirkpatrick, M., et al. (2014). Tree of Sex: A database of sexual systems. Scientific Data, 1, 140015.
Arthropoda	Insecta	Coleoptera	Carabidae	Abacetus	Abacetus_salzmanni	42,41	21	Ashman, T. L., Bachtrog, D., Blackmon, H., Goldberg, E. E., Hahn, M. W., Kirkpatrick, M., et al. (2014). Tree of Sex: A database of sexual systems. Scientific Data, 1, 140015.
Arthropoda	Insecta	Coleoptera	Carabidae	Abax	Abax_ovalis	35	18	Ashman, T. L., Bachtrog, D., Blackmon, H., Goldberg, E. E., Hahn, M. W., Kirkpatrick, M., et al. (2014). Tree of Sex: A database of sexual systems. Scientific Data, 1, 140015.
Arthropoda	Insecta	Coleoptera	Carabidae	Abax	Abax_parallelepipedus	35,36,35	18	Ashman, T. L., Bachtrog, D., Blackmon, H., Goldberg, E. E., Hahn, M. W., Kirkpatrick, M., et al. (2014). Tree of Sex: A database of sexual systems. Scientific Data, 1, 140015.
Arthropoda	Insecta	Coleoptera	Carabidae	Abax	Abax_parallelus	36,35	18	Ashman, T. L., Bachtrog, D., Blackmon, H., Goldberg, E. E., Hahn, M. W., Kirkpatrick, M., et al. (2014). Tree of Sex: A database of sexual systems. Scientific Data, 1, 140015.
Arthropoda	Insecta	Coleoptera	Carabidae	Acinopus	Acinopus_giganteus	37	19	Ashman, T. L., Bachtrog, D., Blackmon, H., Goldberg, E. E., Hahn, M. W., Kirkpatrick, M., et al. (2014). Tree of Sex: A database of sexual systems. Scientific Data, 1, 140015.
Arthropoda	Insecta	Coleoptera	Carabidae	Acinopus	Acinopus_gutturosus	38,37	19	Ashman, T. L., Bachtrog, D., Blackmon, H., Goldberg, E. E., Hahn, M. W., Kirkpatrick, M., et al. (2014). Tree of Sex: A database of sexual systems. Scientific Data, 1, 140015.
Arthropoda	Insecta	Coleoptera	Carabidae	Acinopus	Acinopus_picipes	37	19	Ashman, T. L., Bachtrog, D., Blackmon, H., Goldberg, E. E., Hahn, M. W., Kirkpatrick, M., et al. (2014). Tree of Sex: A database of sexual systems. Scientific Data, 1, 140015.
Arthropoda	Insecta	Coleoptera	Carabidae	Acupalpus	Acupalpus_brunnipes	45	23	Ashman, T. L., Bachtrog, D., Blackmon, H., Goldberg, E. E., Hahn, M. W., Kirkpatrick, M., et al. (2014). Tree of Sex: A database of sexual systems. Scientific Data, 1, 140015.
Arthropoda	Insecta	Coleoptera	Carabidae	Acupalpus	Acupalpus_elegans	22	11	Ashman, T. L., Bachtrog, D., Blackmon, H., Goldberg, E. E., Hahn, M. W., Kirkpatrick, M., et al. (2014). Tree of Sex: A database of sexual systems. Scientific Data, 1, 140015.
Arthropoda	Insecta	Coleoptera	Carabidae	Acupalpus	Acupalpus_maculatus	39	20	Ashman, T. L., Bachtrog, D., Blackmon, H., Goldberg, E. E., Hahn, M. W., Kirkpatrick, M., et al. (2014). Tree of Sex: A database of sexual systems. Scientific Data, 1, 140015.
Arthropoda	Insecta	Coleoptera	Carabidae	Agonum	Agonum_corvus	39	20	Ashman, T. L., Bachtrog, D., Blackmon, H., Goldberg, E. E., Hahn, M. W., Kirkpatrick, M., et al. (2014). Tree of Sex: A database of sexual systems. Scientific Data, 1, 140015.
Arthropoda	Insecta	Coleoptera	Carabidae	Agonum	Agonum_cupripenne	36	18	Ashman, T. L., Bachtrog, D., Blackmon, H., Goldberg, E. E., Hahn, M. W., Kirkpatrick, M., et al. (2014). Tree of Sex: A database of sexual systems. Scientific Data, 1, 140015.
Arthropoda	Insecta	Coleoptera	Carabidae	Agonum	Agonum_dolens	40,39	20	Ashman, T. L., Bachtrog, D., Blackmon, H., Goldberg, E. E., Hahn, M. W., Kirkpatrick, M., et al. (2014). Tree of Sex: A database of sexual systems. Scientific Data, 1, 140015.
Arthropoda	Insecta	Coleoptera	Carabidae	Agonum	Agonum_duftschmidi	34	17	Ashman, T. L., Bachtrog, D., Blackmon, H., Goldberg, E. E., Hahn, M. W., Kirkpatrick, M., et al. (2014). Tree of Sex: A database of sexual systems. Scientific Data, 1, 140015.
Arthropoda	Insecta	Coleoptera	Carabidae	Agonum	Agonum_ericeti	34	17	Ashman, T. L., Bachtrog, D., Blackmon, H., Goldberg, E. E., Hahn, M. W., Kirkpatrick, M., et al. (2014). Tree of Sex: A database of sexual systems. Scientific Data, 1, 140015.
Arthropoda	Insecta	Coleoptera	Carabidae	Agonum	Agonum_errans	38,37	19	Ashman, T. L., Bachtrog, D., Blackmon, H., Goldberg, E. E., Hahn, M. W., Kirkpatrick, M., et al. (2014). Tree of Sex: A database of sexual systems. Scientific Data, 1, 140015.
Arthropoda	Insecta	Coleoptera	Carabidae	Agonum	Agonum_extensicolle	38,37	19	Ashman, T. L., Bachtrog, D., Blackmon, H., Goldberg, E. E., Hahn, M. W., Kirkpatrick, M., et al. (2014). Tree of Sex: A database of sexual systems. Scientific Data, 1, 140015.
Arthropoda	Insecta	Coleoptera	Carabidae	Agonum	Agonum_fuliginosum	38,37	19	Ashman, T. L., Bachtrog, D., Blackmon, H., Goldberg, E. E., Hahn, M. W., Kirkpatrick, M., et al. (2014). Tree of Sex: A database of sexual systems. Scientific Data, 1, 140015.
Arthropoda	Insecta	Coleoptera	Carabidae	Agonum	Agonum_gracile	36	18	Ashman, T. L., Bachtrog, D., Blackmon, H., Goldberg, E. E., Hahn, M. W., Kirkpatrick, M., et al. (2014). Tree of Sex: A database of sexual systems. Scientific Data, 1, 140015.
Arthropoda	Insecta	Coleoptera	Carabidae	Agonum	Agonum_marginatum	38,37	19	Ashman, T. L., Bachtrog, D., Blackmon, H., Goldberg, E. E., Hahn, M. W., Kirkpatrick, M., et al. (2014). Tree of Sex: A database of sexual systems. Scientific Data, 1, 140015.
Arthropoda	Insecta	Coleoptera	Carabidae	Agonum	Agonum_micans	35	18	Ashman, T. L., Bachtrog, D., Blackmon, H., Goldberg, E. E., Hahn, M. W., Kirkpatrick, M., et al. (2014). Tree of Sex: A database of sexual systems. Scientific Data, 1, 140015.
Arthropoda	Insecta	Coleoptera	Carabidae	Agonum	Agonum_muelleri	38,37	19	Ashman, T. L., Bachtrog, D., Blackmon, H., Goldberg, E. E., Hahn, M. W., Kirkpatrick, M., et al. (2014). Tree of Sex: A database of sexual systems. Scientific Data, 1, 140015.
Arthropoda	Insecta	Coleoptera	Carabidae	Agonum	Agonum_munsteri	36	18	Ashman, T. L., Bachtrog, D., Blackmon, H., Goldberg, E. E., Hahn, M. W., Kirkpatrick, M., et al. (2014). Tree of Sex: A database of sexual systems. Scientific Data, 1, 140015.
Arthropoda	Insecta	Coleoptera	Carabidae	Agonum	Agonum_nigrum	34	17	Ashman, T. L., Bachtrog, D., Blackmon, H., Goldberg, E. E., Hahn, M. W., Kirkpatrick, M., et al. (2014). Tree of Sex: A database of sexual systems. Scientific Data, 1, 140015.
Arthropoda	Insecta	Coleoptera	Carabidae	Agonum	Agonum_retractum	38,37	19	Ashman, T. L., Bachtrog, D., Blackmon, H., Goldberg, E. E., Hahn, M. W., Kirkpatrick, M., et al. (2014). Tree of Sex: A database of sexual systems. Scientific Data, 1, 140015.
Arthropoda	Insecta	Coleoptera	Carabidae	Agonum	Agonum_sexpunctatum	38,37	19	Ashman, T. L., Bachtrog, D., Blackmon, H., Goldberg, E. E., Hahn, M. W., Kirkpatrick, M., et al. (2014). Tree of Sex: A database of sexual systems. Scientific Data, 1, 140015.
Arthropoda	Insecta	Coleoptera	Carabidae	Agonum	Agonum_thoreyi	36,35	18	Ashman, T. L., Bachtrog, D., Blackmon, H., Goldberg, E. E., Hahn, M. W., Kirkpatrick, M., et al. (2014). Tree of Sex: A database of sexual systems. Scientific Data, 1, 140015.
Arthropoda	Insecta	Coleoptera	Carabidae	Agonum	Agonum_viridicupreum	38,37	19	Ashman, T. L., Bachtrog, D., Blackmon, H., Goldberg, E. E., Hahn, M. W., Kirkpatrick, M., et al. (2014). Tree of Sex: A database of sexual systems. Scientific Data, 1, 140015.
Arthropoda	Insecta	Coleoptera	Carabidae	Amara	Amara_aenea	36,35	18	Ashman, T. L., Bachtrog, D., Blackmon, H., Goldberg, E. E., Hahn, M. W., Kirkpatrick, M., et al. (2014). Tree of Sex: A database of sexual systems. Scientific Data, 1, 140015.
Arthropoda	Insecta	Coleoptera	Carabidae	Amara	Amara_alpina	45	23	Ashman, T. L., Bachtrog, D., Blackmon, H., Goldberg, E. E., Hahn, M. W., Kirkpatrick, M., et al. (2014). Tree of Sex: A database of sexual systems. Scientific Data, 1, 140015.
Arthropoda	Insecta	Coleoptera	Carabidae	Amara	Amara_apricaria	34,33	17	Ashman, T. L., Bachtrog, D., Blackmon, H., Goldberg, E. E., Hahn, M. W., Kirkpatrick, M., et al. (2014). Tree of Sex: A database of sexual systems. Scientific Data, 1, 140015.
Arthropoda	Insecta	Coleoptera	Carabidae	Amara	Amara_arcuata	37	19	Ashman, T. L., Bachtrog, D., Blackmon, H., Goldberg, E. E., Hahn, M. W., Kirkpatrick, M., et al. (2014). Tree of Sex: A database of sexual systems. Scientific Data, 1, 140015.
Arthropoda	Insecta	Coleoptera	Carabidae	Amara	Amara_aulica	33	17	Ashman, T. L., Bachtrog, D., Blackmon, H., Goldberg, E. E., Hahn, M. W., Kirkpatrick, M., et al. (2014). Tree of Sex: A database of sexual systems. Scientific Data, 1, 140015.
Arthropoda	Insecta	Coleoptera	Carabidae	Amara	Amara_batesi	38,37	19	Ashman, T. L., Bachtrog, D., Blackmon, H., Goldberg, E. E., Hahn, M. W., Kirkpatrick, M., et al. (2014). Tree of Sex: A database of sexual systems. Scientific Data, 1, 140015.
Arthropoda	Insecta	Coleoptera	Carabidae	Amara	Amara_communis	38,37	19	Ashman, T. L., Bachtrog, D., Blackmon, H., Goldberg, E. E., Hahn, M. W., Kirkpatrick, M., et al. (2014). Tree of Sex: A database of sexual systems. Scientific Data, 1, 140015.
Arthropoda	Insecta	Coleoptera	Carabidae	Amara	Amara_equestris	30	15	Ashman, T. L., Bachtrog, D., Blackmon, H., Goldberg, E. E., Hahn, M. W., Kirkpatrick, M., et al. (2014). Tree of Sex: A database of sexual systems. Scientific Data, 1, 140015.
Arthropoda	Insecta	Coleoptera	Carabidae	Amara	Amara_familiaris	34,34,33	17	Ashman, T. L., Bachtrog, D., Blackmon, H., Goldberg, E. E., Hahn, M. W., Kirkpatrick, M., et al. (2014). Tree of Sex: A database of sexual systems. Scientific Data, 1, 140015.
Arthropoda	Insecta	Coleoptera	Carabidae	Amara	Amara_fervida	34,33	17	Ashman, T. L., Bachtrog, D., Blackmon, H., Goldberg, E. E., Hahn, M. W., Kirkpatrick, M., et al. (2014). Tree of Sex: A database of sexual systems. Scientific Data, 1, 140015.
Arthropoda	Insecta	Coleoptera	Carabidae	Amara	Amara_fulva	36,35	18	Ashman, T. L., Bachtrog, D., Blackmon, H., Goldberg, E. E., Hahn, M. W., Kirkpatrick, M., et al. (2014). Tree of Sex: A database of sexual systems. Scientific Data, 1, 140015.
Arthropoda	Insecta	Coleoptera	Carabidae	Amara	Amara_gigantea	42,41	21	Ashman, T. L., Bachtrog, D., Blackmon, H., Goldberg, E. E., Hahn, M. W., Kirkpatrick, M., et al. (2014). Tree of Sex: A database of sexual systems. Scientific Data, 1, 140015.
Arthropoda	Insecta	Coleoptera	Carabidae	Amara	Amara_impuncticollis	34	17	Ashman, T. L., Bachtrog, D., Blackmon, H., Goldberg, E. E., Hahn, M. W., Kirkpatrick, M., et al. (2014). Tree of Sex: A database of sexual systems. Scientific Data, 1, 140015.
Arthropoda	Insecta	Coleoptera	Carabidae	Amara	Amara_ingenua	38,37	19	Ashman, T. L., Bachtrog, D., Blackmon, H., Goldberg, E. E., Hahn, M. W., Kirkpatrick, M., et al. (2014). Tree of Sex: A database of sexual systems. Scientific Data, 1, 140015.
Arthropoda	Insecta	Coleoptera	Carabidae	Amara	Amara_laevipennis	32	16	Ashman, T. L., Bachtrog, D., Blackmon, H., Goldberg, E. E., Hahn, M. W., Kirkpatrick, M., et al. (2014). Tree of Sex: A database of sexual systems. Scientific Data, 1, 140015.
Arthropoda	Insecta	Coleoptera	Carabidae	Amara	Amara_metallescens	21	11	Ashman, T. L., Bachtrog, D., Blackmon, H., Goldberg, E. E., Hahn, M. W., Kirkpatrick, M., et al. (2014). Tree of Sex: A database of sexual systems. Scientific Data, 1, 140015.
Arthropoda	Insecta	Coleoptera	Carabidae	Amara	Amara_moerens	38,37	19	Ashman, T. L., Bachtrog, D., Blackmon, H., Goldberg, E. E., Hahn, M. W., Kirkpatrick, M., et al. (2014). Tree of Sex: A database of sexual systems. Scientific Data, 1, 140015.
Arthropoda	Insecta	Coleoptera	Carabidae	Amara	Amara_montivaga	38,37	19	Ashman, T. L., Bachtrog, D., Blackmon, H., Goldberg, E. E., Hahn, M. W., Kirkpatrick, M., et al. (2014). Tree of Sex: A database of sexual systems. Scientific Data, 1, 140015.
Arthropoda	Insecta	Coleoptera	Carabidae	Amara	Amara_nila	22	11	Ashman, T. L., Bachtrog, D., Blackmon, H., Goldberg, E. E., Hahn, M. W., Kirkpatrick, M., et al. (2014). Tree of Sex: A database of sexual systems. Scientific Data, 1, 140015.
Arthropoda	Insecta	Coleoptera	Carabidae	Amara	Amara_plebeja	34	17	Ashman, T. L., Bachtrog, D., Blackmon, H., Goldberg, E. E., Hahn, M. W., Kirkpatrick, M., et al. (2014). Tree of Sex: A database of sexual systems. Scientific Data, 1, 140015.
Arthropoda	Insecta	Coleoptera	Carabidae	Amara	Amara_rotundicollis	26	13	Ashman, T. L., Bachtrog, D., Blackmon, H., Goldberg, E. E., Hahn, M. W., Kirkpatrick, M., et al. (2014). Tree of Sex: A database of sexual systems. Scientific Data, 1, 140015.
Arthropoda	Insecta	Coleoptera	Carabidae	Amara	Amara_rufescens	24	12	Ashman, T. L., Bachtrog, D., Blackmon, H., Goldberg, E. E., Hahn, M. W., Kirkpatrick, M., et al. (2014). Tree of Sex: A database of sexual systems. Scientific Data, 1, 140015.
Arthropoda	Insecta	Coleoptera	Carabidae	Amara	Amara_similata	32	16	Ashman, T. L., Bachtrog, D., Blackmon, H., Goldberg, E. E., Hahn, M. W., Kirkpatrick, M., et al. (2014). Tree of Sex: A database of sexual systems. Scientific Data, 1, 140015.
Arthropoda	Insecta	Coleoptera	Carabidae	Amara	Amara_simplex	20	10	Ashman, T. L., Bachtrog, D., Blackmon, H., Goldberg, E. E., Hahn, M. W., Kirkpatrick, M., et al. (2014). Tree of Sex: A database of sexual systems. Scientific Data, 1, 140015.
Arthropoda	Insecta	Coleoptera	Carabidae	Amblycheila	Amblycheila_baroni	44	22	Ashman, T. L., Bachtrog, D., Blackmon, H., Goldberg, E. E., Hahn, M. W., Kirkpatrick, M., et al. (2014). Tree of Sex: A database of sexual systems. Scientific Data, 1, 140015.
Arthropoda	Insecta	Coleoptera	Carabidae	Amblystomus	Amblystomus_bivittatus	24	12	Ashman, T. L., Bachtrog, D., Blackmon, H., Goldberg, E. E., Hahn, M. W., Kirkpatrick, M., et al. (2014). Tree of Sex: A database of sexual systems. Scientific Data, 1, 140015.
Arthropoda	Insecta	Coleoptera	Carabidae	Amblystomus	Amblystomus_quadriguttatus	28	14	Ashman, T. L., Bachtrog, D., Blackmon, H., Goldberg, E. E., Hahn, M. W., Kirkpatrick, M., et al. (2014). Tree of Sex: A database of sexual systems. Scientific Data, 1, 140015.
Arthropoda	Insecta	Coleoptera	Carabidae	Amblytelus	Amblytelus_curtus	30	15	Ashman, T. L., Bachtrog, D., Blackmon, H., Goldberg, E. E., Hahn, M. W., Kirkpatrick, M., et al. (2014). Tree of Sex: A database of sexual systems. Scientific Data, 1, 140015.
Arthropoda	Insecta	Coleoptera	Carabidae	Amphasia	Amphasia_interstitialis	36	18	Ashman, T. L., Bachtrog, D., Blackmon, H., Goldberg, E. E., Hahn, M. W., Kirkpatrick, M., et al. (2014). Tree of Sex: A database of sexual systems. Scientific Data, 1, 140015.
Arthropoda	Insecta	Coleoptera	Carabidae	Amphasia	Amphasia_sericea	30,29	15	Ashman, T. L., Bachtrog, D., Blackmon, H., Goldberg, E. E., Hahn, M. W., Kirkpatrick, M., et al. (2014). Tree of Sex: A database of sexual systems. Scientific Data, 1, 140015.
Arthropoda	Insecta	Coleoptera	Carabidae	Anchomenidius	Anchomenidius_astur	43	22	Ashman, T. L., Bachtrog, D., Blackmon, H., Goldberg, E. E., Hahn, M. W., Kirkpatrick, M., et al. (2014). Tree of Sex: A database of sexual systems. Scientific Data, 1, 140015.
Arthropoda	Insecta	Coleoptera	Carabidae	Anchomenus	Anchomenus_dorsalis	44	22	Ashman, T. L., Bachtrog, D., Blackmon, H., Goldberg, E. E., Hahn, M. W., Kirkpatrick, M., et al. (2014). Tree of Sex: A database of sexual systems. Scientific Data, 1, 140015.
Arthropoda	Insecta	Coleoptera	Carabidae	Anisodactylus	Anisodactylus_binotatus	38,37	19	Ashman, T. L., Bachtrog, D., Blackmon, H., Goldberg, E. E., Hahn, M. W., Kirkpatrick, M., et al. (2014). Tree of Sex: A database of sexual systems. Scientific Data, 1, 140015.
Arthropoda	Insecta	Coleoptera	Carabidae	Anisodactylus	Anisodactylus_hispanus	38,37	19	Ashman, T. L., Bachtrog, D., Blackmon, H., Goldberg, E. E., Hahn, M. W., Kirkpatrick, M., et al. (2014). Tree of Sex: A database of sexual systems. Scientific Data, 1, 140015.
Arthropoda	Insecta	Coleoptera	Carabidae	Anisodactylus	Anisodactylus_signatus	38,37	19	Ashman, T. L., Bachtrog, D., Blackmon, H., Goldberg, E. E., Hahn, M. W., Kirkpatrick, M., et al. (2014). Tree of Sex: A database of sexual systems. Scientific Data, 1, 140015.
Arthropoda	Insecta	Coleoptera	Carabidae	Anisodactylus	Anisodactylus_virens	38,37	19	Ashman, T. L., Bachtrog, D., Blackmon, H., Goldberg, E. E., Hahn, M. W., Kirkpatrick, M., et al. (2014). Tree of Sex: A database of sexual systems. Scientific Data, 1, 140015.
Arthropoda	Insecta	Coleoptera	Carabidae	Anisodactylus	Triplectrus_haplomus	38,37	19	Ashman, T. L., Bachtrog, D., Blackmon, H., Goldberg, E. E., Hahn, M. W., Kirkpatrick, M., et al. (2014). Tree of Sex: A database of sexual systems. Scientific Data, 1, 140015.
Arthropoda	Insecta	Coleoptera	Carabidae	Anisodactylus	Triplectrus_rusticus	24	12	Ashman, T. L., Bachtrog, D., Blackmon, H., Goldberg, E. E., Hahn, M. W., Kirkpatrick, M., et al. (2014). Tree of Sex: A database of sexual systems. Scientific Data, 1, 140015.
Arthropoda	Insecta	Coleoptera	Carabidae	Antennaria	Antennaria_arcuata	28	14	Ashman, T. L., Bachtrog, D., Blackmon, H., Goldberg, E. E., Hahn, M. W., Kirkpatrick, M., et al. (2014). Tree of Sex: A database of sexual systems. Scientific Data, 1, 140015.
Arthropoda	Insecta	Coleoptera	Carabidae	Antennaria	Antennaria_carpatica	56	28	Ashman, T. L., Bachtrog, D., Blackmon, H., Goldberg, E. E., Hahn, M. W., Kirkpatrick, M., et al. (2014). Tree of Sex: A database of sexual systems. Scientific Data, 1, 140015.
Arthropoda	Insecta	Coleoptera	Carabidae	Antennaria	Antennaria_flagellaris	28	14	Ashman, T. L., Bachtrog, D., Blackmon, H., Goldberg, E. E., Hahn, M. W., Kirkpatrick, M., et al. (2014). Tree of Sex: A database of sexual systems. Scientific Data, 1, 140015.
Arthropoda	Insecta	Coleoptera	Carabidae	Antennaria	Antennaria_lanata	14	7	Ashman, T. L., Bachtrog, D., Blackmon, H., Goldberg, E. E., Hahn, M. W., Kirkpatrick, M., et al. (2014). Tree of Sex: A database of sexual systems. Scientific Data, 1, 140015.
Arthropoda	Insecta	Coleoptera	Carabidae	Antennaria	Antennaria_parviflora	84	42	Ashman, T. L., Bachtrog, D., Blackmon, H., Goldberg, E. E., Hahn, M. W., Kirkpatrick, M., et al. (2014). Tree of Sex: A database of sexual systems. Scientific Data, 1, 140015.
Arthropoda	Insecta	Coleoptera	Carabidae	Antennaria	Antennaria_pulchella	28	14	Ashman, T. L., Bachtrog, D., Blackmon, H., Goldberg, E. E., Hahn, M. W., Kirkpatrick, M., et al. (2014). Tree of Sex: A database of sexual systems. Scientific Data, 1, 140015.
Arthropoda	Insecta	Coleoptera	Carabidae	Antennaria	Antennaria_stenophylla	56	28	Ashman, T. L., Bachtrog, D., Blackmon, H., Goldberg, E. E., Hahn, M. W., Kirkpatrick, M., et al. (2014). Tree of Sex: A database of sexual systems. Scientific Data, 1, 140015.
Arthropoda	Insecta	Coleoptera	Carabidae	Anthia	Anthia_sexguttata	35,36,35	17,18	Ashman, T. L., Bachtrog, D., Blackmon, H., Goldberg, E. E., Hahn, M. W., Kirkpatrick, M., et al. (2014). Tree of Sex: A database of sexual systems. Scientific Data, 1, 140015.
Arthropoda	Insecta	Coleoptera	Carabidae	Apenes	Apenes_marginalis	36	18	Ashman, T. L., Bachtrog, D., Blackmon, H., Goldberg, E. E., Hahn, M. W., Kirkpatrick, M., et al. (2014). Tree of Sex: A database of sexual systems. Scientific Data, 1, 140015.
Arthropoda	Insecta	Coleoptera	Carabidae	Aptinus	Aptinus_displosor	32	16	Ashman, T. L., Bachtrog, D., Blackmon, H., Goldberg, E. E., Hahn, M. W., Kirkpatrick, M., et al. (2014). Tree of Sex: A database of sexual systems. Scientific Data, 1, 140015.
Arthropoda	Insecta	Coleoptera	Carabidae	Asaphidion	Asaphidion_caraboides	24	12	Ashman, T. L., Bachtrog, D., Blackmon, H., Goldberg, E. E., Hahn, M. W., Kirkpatrick, M., et al. (2014). Tree of Sex: A database of sexual systems. Scientific Data, 1, 140015.
Arthropoda	Insecta	Coleoptera	Carabidae	Asaphidion	Asaphidion_curtum	24	12	Ashman, T. L., Bachtrog, D., Blackmon, H., Goldberg, E. E., Hahn, M. W., Kirkpatrick, M., et al. (2014). Tree of Sex: A database of sexual systems. Scientific Data, 1, 140015.
Arthropoda	Insecta	Coleoptera	Carabidae	Asaphidion	Asaphidion_cyanicorne	24	12	Ashman, T. L., Bachtrog, D., Blackmon, H., Goldberg, E. E., Hahn, M. W., Kirkpatrick, M., et al. (2014). Tree of Sex: A database of sexual systems. Scientific Data, 1, 140015.
Arthropoda	Insecta	Coleoptera	Carabidae	Asaphidion	Asaphidion_rossii	24	12	Ashman, T. L., Bachtrog, D., Blackmon, H., Goldberg, E. E., Hahn, M. W., Kirkpatrick, M., et al. (2014). Tree of Sex: A database of sexual systems. Scientific Data, 1, 140015.
Arthropoda	Insecta	Coleoptera	Carabidae	Badister	Badister_collaris	46,45	23	Ashman, T. L., Bachtrog, D., Blackmon, H., Goldberg, E. E., Hahn, M. W., Kirkpatrick, M., et al. (2014). Tree of Sex: A database of sexual systems. Scientific Data, 1, 140015.
Arthropoda	Insecta	Coleoptera	Carabidae	Bembidion	Bembidion_aeneicolle	24	12	Ashman, T. L., Bachtrog, D., Blackmon, H., Goldberg, E. E., Hahn, M. W., Kirkpatrick, M., et al. (2014). Tree of Sex: A database of sexual systems. Scientific Data, 1, 140015.
Arthropoda	Insecta	Coleoptera	Carabidae	Bembidion	Bembidion_aenulum	24	12	Ashman, T. L., Bachtrog, D., Blackmon, H., Goldberg, E. E., Hahn, M. W., Kirkpatrick, M., et al. (2014). Tree of Sex: A database of sexual systems. Scientific Data, 1, 140015.
Arthropoda	Insecta	Coleoptera	Carabidae	Bembidion	Bembidion_alaskense	24	12	Makino, S. (1951). An atlas of the chromosome numbers in animals. Iowa State College Press, Ames; Ashman, T. L., Bachtrog, D., Blackmon, H., Goldberg, E. E., Hahn, M. W., Kirkpatrick, M., et al. (2014). Tree of Sex: A database of sexual systems. Scientific Data, 1, 140015.
Arthropoda	Insecta	Coleoptera	Carabidae	Bembidion	Bembidion_ambiguum	24	12	Ashman, T. L., Bachtrog, D., Blackmon, H., Goldberg, E. E., Hahn, M. W., Kirkpatrick, M., et al. (2014). Tree of Sex: A database of sexual systems. Scientific Data, 1, 140015.
Arthropoda	Insecta	Coleoptera	Carabidae	Bembidion	Bembidion_americanum	24	12	Ashman, T. L., Bachtrog, D., Blackmon, H., Goldberg, E. E., Hahn, M. W., Kirkpatrick, M., et al. (2014). Tree of Sex: A database of sexual systems. Scientific Data, 1, 140015.
Arthropoda	Insecta	Coleoptera	Carabidae	Bembidion	Bembidion_anchonoderus	24	12	Ashman, T. L., Bachtrog, D., Blackmon, H., Goldberg, E. E., Hahn, M. W., Kirkpatrick, M., et al. (2014). Tree of Sex: A database of sexual systems. Scientific Data, 1, 140015.
Arthropoda	Insecta	Coleoptera	Carabidae	Bembidion	Bembidion_andreae	24	12	Ashman, T. L., Bachtrog, D., Blackmon, H., Goldberg, E. E., Hahn, M. W., Kirkpatrick, M., et al. (2014). Tree of Sex: A database of sexual systems. Scientific Data, 1, 140015.
Arthropoda	Insecta	Coleoptera	Carabidae	Bembidion	Bembidion_anguliferum	24	12	Ashman, T. L., Bachtrog, D., Blackmon, H., Goldberg, E. E., Hahn, M. W., Kirkpatrick, M., et al. (2014). Tree of Sex: A database of sexual systems. Scientific Data, 1, 140015.
Arthropoda	Insecta	Coleoptera	Carabidae	Bembidion	Bembidion_antiquum	24	12	Ashman, T. L., Bachtrog, D., Blackmon, H., Goldberg, E. E., Hahn, M. W., Kirkpatrick, M., et al. (2014). Tree of Sex: A database of sexual systems. Scientific Data, 1, 140015.
Arthropoda	Insecta	Coleoptera	Carabidae	Bembidion	Bembidion_aratum	24	12	Ashman, T. L., Bachtrog, D., Blackmon, H., Goldberg, E. E., Hahn, M. W., Kirkpatrick, M., et al. (2014). Tree of Sex: A database of sexual systems. Scientific Data, 1, 140015.
Arthropoda	Insecta	Coleoptera	Carabidae	Bembidion	Bembidion_arcticum	26	13	Ashman, T. L., Bachtrog, D., Blackmon, H., Goldberg, E. E., Hahn, M. W., Kirkpatrick, M., et al. (2014). Tree of Sex: A database of sexual systems. Scientific Data, 1, 140015.
Arthropoda	Insecta	Coleoptera	Carabidae	Bembidion	Bembidion_arenobile	24	12	Ashman, T. L., Bachtrog, D., Blackmon, H., Goldberg, E. E., Hahn, M. W., Kirkpatrick, M., et al. (2014). Tree of Sex: A database of sexual systems. Scientific Data, 1, 140015.
Arthropoda	Insecta	Coleoptera	Carabidae	Bembidion	Bembidion_articulatum	24	12	Ashman, T. L., Bachtrog, D., Blackmon, H., Goldberg, E. E., Hahn, M. W., Kirkpatrick, M., et al. (2014). Tree of Sex: A database of sexual systems. Scientific Data, 1, 140015.
Arthropoda	Insecta	Coleoptera	Carabidae	Bembidion	Bembidion_ascendens	24	12	Ashman, T. L., Bachtrog, D., Blackmon, H., Goldberg, E. E., Hahn, M. W., Kirkpatrick, M., et al. (2014). Tree of Sex: A database of sexual systems. Scientific Data, 1, 140015.
Arthropoda	Insecta	Coleoptera	Carabidae	Bembidion	Bembidion_assimile	24	12	Ashman, T. L., Bachtrog, D., Blackmon, H., Goldberg, E. E., Hahn, M. W., Kirkpatrick, M., et al. (2014). Tree of Sex: A database of sexual systems. Scientific Data, 1, 140015.
Arthropoda	Insecta	Coleoptera	Carabidae	Bembidion	Bembidion_atrocaeruleum	24	12	Ashman, T. L., Bachtrog, D., Blackmon, H., Goldberg, E. E., Hahn, M. W., Kirkpatrick, M., et al. (2014). Tree of Sex: A database of sexual systems. Scientific Data, 1, 140015.
Arthropoda	Insecta	Coleoptera	Carabidae	Bembidion	Bembidion_axillare	24	12	Ashman, T. L., Bachtrog, D., Blackmon, H., Goldberg, E. E., Hahn, M. W., Kirkpatrick, M., et al. (2014). Tree of Sex: A database of sexual systems. Scientific Data, 1, 140015.
Arthropoda	Insecta	Coleoptera	Carabidae	Bembidion	Bembidion_balli	24	12	Ashman, T. L., Bachtrog, D., Blackmon, H., Goldberg, E. E., Hahn, M. W., Kirkpatrick, M., et al. (2014). Tree of Sex: A database of sexual systems. Scientific Data, 1, 140015.
Arthropoda	Insecta	Coleoptera	Carabidae	Bembidion	Bembidion_basicorne	24	12	Ashman, T. L., Bachtrog, D., Blackmon, H., Goldberg, E. E., Hahn, M. W., Kirkpatrick, M., et al. (2014). Tree of Sex: A database of sexual systems. Scientific Data, 1, 140015.
Arthropoda	Insecta	Coleoptera	Carabidae	Bembidion	Bembidion_bellorum	24	12	Ashman, T. L., Bachtrog, D., Blackmon, H., Goldberg, E. E., Hahn, M. W., Kirkpatrick, M., et al. (2014). Tree of Sex: A database of sexual systems. Scientific Data, 1, 140015.
Arthropoda	Insecta	Coleoptera	Carabidae	Bembidion	Bembidion_bifossulatum	24	12	Ashman, T. L., Bachtrog, D., Blackmon, H., Goldberg, E. E., Hahn, M. W., Kirkpatrick, M., et al. (2014). Tree of Sex: A database of sexual systems. Scientific Data, 1, 140015.
Arthropoda	Insecta	Coleoptera	Carabidae	Bembidion	Bembidion_biguttatum	24	12	Ashman, T. L., Bachtrog, D., Blackmon, H., Goldberg, E. E., Hahn, M. W., Kirkpatrick, M., et al. (2014). Tree of Sex: A database of sexual systems. Scientific Data, 1, 140015.
Arthropoda	Insecta	Coleoptera	Carabidae	Bembidion	Bembidion_bimaculatum	24	12	Ashman, T. L., Bachtrog, D., Blackmon, H., Goldberg, E. E., Hahn, M. W., Kirkpatrick, M., et al. (2014). Tree of Sex: A database of sexual systems. Scientific Data, 1, 140015.
Arthropoda	Insecta	Coleoptera	Carabidae	Bembidion	Bembidion_bipunctatum	24	12	Ashman, T. L., Bachtrog, D., Blackmon, H., Goldberg, E. E., Hahn, M. W., Kirkpatrick, M., et al. (2014). Tree of Sex: A database of sexual systems. Scientific Data, 1, 140015.
Arthropoda	Insecta	Coleoptera	Carabidae	Bembidion	Bembidion_bowditchii	24	12	Ashman, T. L., Bachtrog, D., Blackmon, H., Goldberg, E. E., Hahn, M. W., Kirkpatrick, M., et al. (2014). Tree of Sex: A database of sexual systems. Scientific Data, 1, 140015.
Arthropoda	Insecta	Coleoptera	Carabidae	Bembidion	Bembidion_brachythorax	24,23	12	Ashman, T. L., Bachtrog, D., Blackmon, H., Goldberg, E. E., Hahn, M. W., Kirkpatrick, M., et al. (2014). Tree of Sex: A database of sexual systems. Scientific Data, 1, 140015.
Arthropoda	Insecta	Coleoptera	Carabidae	Bembidion	Bembidion_brevistriatum	24	12	Ashman, T. L., Bachtrog, D., Blackmon, H., Goldberg, E. E., Hahn, M. W., Kirkpatrick, M., et al. (2014). Tree of Sex: A database of sexual systems. Scientific Data, 1, 140015.
Arthropoda	Insecta	Coleoptera	Carabidae	Bembidion	Bembidion_californicum	24	12	Ashman, T. L., Bachtrog, D., Blackmon, H., Goldberg, E. E., Hahn, M. W., Kirkpatrick, M., et al. (2014). Tree of Sex: A database of sexual systems. Scientific Data, 1, 140015.
Arthropoda	Insecta	Coleoptera	Carabidae	Bembidion	Bembidion_callosum	24	12	Ashman, T. L., Bachtrog, D., Blackmon, H., Goldberg, E. E., Hahn, M. W., Kirkpatrick, M., et al. (2014). Tree of Sex: A database of sexual systems. Scientific Data, 1, 140015.
Arthropoda	Insecta	Coleoptera	Carabidae	Bembidion	Bembidion_carinula	24	12	Ashman, T. L., Bachtrog, D., Blackmon, H., Goldberg, E. E., Hahn, M. W., Kirkpatrick, M., et al. (2014). Tree of Sex: A database of sexual systems. Scientific Data, 1, 140015.
Arthropoda	Insecta	Coleoptera	Carabidae	Bembidion	Bembidion_carolinense	24	12	Ashman, T. L., Bachtrog, D., Blackmon, H., Goldberg, E. E., Hahn, M. W., Kirkpatrick, M., et al. (2014). Tree of Sex: A database of sexual systems. Scientific Data, 1, 140015.
Arthropoda	Insecta	Coleoptera	Carabidae	Bembidion	Bembidion_carpetanum	24	12	Ashman, T. L., Bachtrog, D., Blackmon, H., Goldberg, E. E., Hahn, M. W., Kirkpatrick, M., et al. (2014). Tree of Sex: A database of sexual systems. Scientific Data, 1, 140015.
Arthropoda	Insecta	Coleoptera	Carabidae	Bembidion	Bembidion_castor	24	12	Ashman, T. L., Bachtrog, D., Blackmon, H., Goldberg, E. E., Hahn, M. W., Kirkpatrick, M., et al. (2014). Tree of Sex: A database of sexual systems. Scientific Data, 1, 140015.
Arthropoda	Insecta	Coleoptera	Carabidae	Bembidion	Bembidion_chalceum	26	13	Ashman, T. L., Bachtrog, D., Blackmon, H., Goldberg, E. E., Hahn, M. W., Kirkpatrick, M., et al. (2014). Tree of Sex: A database of sexual systems. Scientific Data, 1, 140015.
Arthropoda	Insecta	Coleoptera	Carabidae	Bembidion	Bembidion_coeruleum	24	12	Ashman, T. L., Bachtrog, D., Blackmon, H., Goldberg, E. E., Hahn, M. W., Kirkpatrick, M., et al. (2014). Tree of Sex: A database of sexual systems. Scientific Data, 1, 140015.
Arthropoda	Insecta	Coleoptera	Carabidae	Bembidion	Bembidion_coloradense	24	12	Ashman, T. L., Bachtrog, D., Blackmon, H., Goldberg, E. E., Hahn, M. W., Kirkpatrick, M., et al. (2014). Tree of Sex: A database of sexual systems. Scientific Data, 1, 140015.
Arthropoda	Insecta	Coleoptera	Carabidae	Bembidion	Bembidion_complanulum	24	12	Ashman, T. L., Bachtrog, D., Blackmon, H., Goldberg, E. E., Hahn, M. W., Kirkpatrick, M., et al. (2014). Tree of Sex: A database of sexual systems. Scientific Data, 1, 140015.
Arthropoda	Insecta	Coleoptera	Carabidae	Bembidion	Bembidion_compressum	24	12	Ashman, T. L., Bachtrog, D., Blackmon, H., Goldberg, E. E., Hahn, M. W., Kirkpatrick, M., et al. (2014). Tree of Sex: A database of sexual systems. Scientific Data, 1, 140015.
Arthropoda	Insecta	Coleoptera	Carabidae	Bembidion	Bembidion_concolor	24	12	Ashman, T. L., Bachtrog, D., Blackmon, H., Goldberg, E. E., Hahn, M. W., Kirkpatrick, M., et al. (2014). Tree of Sex: A database of sexual systems. Scientific Data, 1, 140015.
Arthropoda	Insecta	Coleoptera	Carabidae	Bembidion	Bembidion_concretum	24	12	Ashman, T. L., Bachtrog, D., Blackmon, H., Goldberg, E. E., Hahn, M. W., Kirkpatrick, M., et al. (2014). Tree of Sex: A database of sexual systems. Scientific Data, 1, 140015.
Arthropoda	Insecta	Coleoptera	Carabidae	Bembidion	Bembidion_confusum	24	12	Ashman, T. L., Bachtrog, D., Blackmon, H., Goldberg, E. E., Hahn, M. W., Kirkpatrick, M., et al. (2014). Tree of Sex: A database of sexual systems. Scientific Data, 1, 140015.
Arthropoda	Insecta	Coleoptera	Carabidae	Bembidion	Bembidion_connivens	24	12	Ashman, T. L., Bachtrog, D., Blackmon, H., Goldberg, E. E., Hahn, M. W., Kirkpatrick, M., et al. (2014). Tree of Sex: A database of sexual systems. Scientific Data, 1, 140015.
Arthropoda	Insecta	Coleoptera	Carabidae	Bembidion	Bembidion_consanguineum	24	12	Ashman, T. L., Bachtrog, D., Blackmon, H., Goldberg, E. E., Hahn, M. W., Kirkpatrick, M., et al. (2014). Tree of Sex: A database of sexual systems. Scientific Data, 1, 140015.
Arthropoda	Insecta	Coleoptera	Carabidae	Bembidion	Bembidion_constricticolle	22	11	Ashman, T. L., Bachtrog, D., Blackmon, H., Goldberg, E. E., Hahn, M. W., Kirkpatrick, M., et al. (2014). Tree of Sex: A database of sexual systems. Scientific Data, 1, 140015.
Arthropoda	Insecta	Coleoptera	Carabidae	Bembidion	Bembidion_contractum	24	12	Ashman, T. L., Bachtrog, D., Blackmon, H., Goldberg, E. E., Hahn, M. W., Kirkpatrick, M., et al. (2014). Tree of Sex: A database of sexual systems. Scientific Data, 1, 140015.
Arthropoda	Insecta	Coleoptera	Carabidae	Bembidion	Bembidion_convexulum	24	12	Ashman, T. L., Bachtrog, D., Blackmon, H., Goldberg, E. E., Hahn, M. W., Kirkpatrick, M., et al. (2014). Tree of Sex: A database of sexual systems. Scientific Data, 1, 140015.
Arthropoda	Insecta	Coleoptera	Carabidae	Bembidion	Bembidion_cordatum	22	11	Ashman, T. L., Bachtrog, D., Blackmon, H., Goldberg, E. E., Hahn, M. W., Kirkpatrick, M., et al. (2014). Tree of Sex: A database of sexual systems. Scientific Data, 1, 140015.
Arthropoda	Insecta	Coleoptera	Carabidae	Bembidion	Bembidion_coxendix	24,23	12	Ashman, T. L., Bachtrog, D., Blackmon, H., Goldberg, E. E., Hahn, M. W., Kirkpatrick, M., et al. (2014). Tree of Sex: A database of sexual systems. Scientific Data, 1, 140015.
Arthropoda	Insecta	Coleoptera	Carabidae	Bembidion	Bembidion_curtulatum	24	12	Ashman, T. L., Bachtrog, D., Blackmon, H., Goldberg, E. E., Hahn, M. W., Kirkpatrick, M., et al. (2014). Tree of Sex: A database of sexual systems. Scientific Data, 1, 140015.
Arthropoda	Insecta	Coleoptera	Carabidae	Bembidion	Bembidion_dauricum	24	12	Ashman, T. L., Bachtrog, D., Blackmon, H., Goldberg, E. E., Hahn, M. W., Kirkpatrick, M., et al. (2014). Tree of Sex: A database of sexual systems. Scientific Data, 1, 140015.
Arthropoda	Insecta	Coleoptera	Carabidae	Bembidion	Bembidion_decorum	24	12	Ashman, T. L., Bachtrog, D., Blackmon, H., Goldberg, E. E., Hahn, M. W., Kirkpatrick, M., et al. (2014). Tree of Sex: A database of sexual systems. Scientific Data, 1, 140015.
Arthropoda	Insecta	Coleoptera	Carabidae	Bembidion	Bembidion_diligens	22	11	Ashman, T. L., Bachtrog, D., Blackmon, H., Goldberg, E. E., Hahn, M. W., Kirkpatrick, M., et al. (2014). Tree of Sex: A database of sexual systems. Scientific Data, 1, 140015.
Arthropoda	Insecta	Coleoptera	Carabidae	Bembidion	Bembidion_doris	24	12	Ashman, T. L., Bachtrog, D., Blackmon, H., Goldberg, E. E., Hahn, M. W., Kirkpatrick, M., et al. (2014). Tree of Sex: A database of sexual systems. Scientific Data, 1, 140015.
Arthropoda	Insecta	Coleoptera	Carabidae	Bembidion	Bembidion_dorsale	24	12	Ashman, T. L., Bachtrog, D., Blackmon, H., Goldberg, E. E., Hahn, M. W., Kirkpatrick, M., et al. (2014). Tree of Sex: A database of sexual systems. Scientific Data, 1, 140015.
Arthropoda	Insecta	Coleoptera	Carabidae	Bembidion	Bembidion_dudichi	24	12	Ashman, T. L., Bachtrog, D., Blackmon, H., Goldberg, E. E., Hahn, M. W., Kirkpatrick, M., et al. (2014). Tree of Sex: A database of sexual systems. Scientific Data, 1, 140015.
Arthropoda	Insecta	Coleoptera	Carabidae	Bembidion	Bembidion_durangoense	24	12	Ashman, T. L., Bachtrog, D., Blackmon, H., Goldberg, E. E., Hahn, M. W., Kirkpatrick, M., et al. (2014). Tree of Sex: A database of sexual systems. Scientific Data, 1, 140015.
Arthropoda	Insecta	Coleoptera	Carabidae	Bembidion	Bembidion_ephippium	24	12	Ashman, T. L., Bachtrog, D., Blackmon, H., Goldberg, E. E., Hahn, M. W., Kirkpatrick, M., et al. (2014). Tree of Sex: A database of sexual systems. Scientific Data, 1, 140015.
Arthropoda	Insecta	Coleoptera	Carabidae	Bembidion	Bembidion_fasciolatum	24	12	Ashman, T. L., Bachtrog, D., Blackmon, H., Goldberg, E. E., Hahn, M. W., Kirkpatrick, M., et al. (2014). Tree of Sex: A database of sexual systems. Scientific Data, 1, 140015.
Arthropoda	Insecta	Coleoptera	Carabidae	Bembidion	Bembidion_fortestriatum	24	12	Ashman, T. L., Bachtrog, D., Blackmon, H., Goldberg, E. E., Hahn, M. W., Kirkpatrick, M., et al. (2014). Tree of Sex: A database of sexual systems. Scientific Data, 1, 140015.
Arthropoda	Insecta	Coleoptera	Carabidae	Bembidion	Bembidion_fortunatum	24	12	Ashman, T. L., Bachtrog, D., Blackmon, H., Goldberg, E. E., Hahn, M. W., Kirkpatrick, M., et al. (2014). Tree of Sex: A database of sexual systems. Scientific Data, 1, 140015.
Arthropoda	Insecta	Coleoptera	Carabidae	Bembidion	Bembidion_foveum	24	12	Ashman, T. L., Bachtrog, D., Blackmon, H., Goldberg, E. E., Hahn, M. W., Kirkpatrick, M., et al. (2014). Tree of Sex: A database of sexual systems. Scientific Data, 1, 140015.
Arthropoda	Insecta	Coleoptera	Carabidae	Bembidion	Bembidion_frontale	24	12	Ashman, T. L., Bachtrog, D., Blackmon, H., Goldberg, E. E., Hahn, M. W., Kirkpatrick, M., et al. (2014). Tree of Sex: A database of sexual systems. Scientific Data, 1, 140015.
Arthropoda	Insecta	Coleoptera	Carabidae	Bembidion	Bembidion_fumigatum	24	12	Ashman, T. L., Bachtrog, D., Blackmon, H., Goldberg, E. E., Hahn, M. W., Kirkpatrick, M., et al. (2014). Tree of Sex: A database of sexual systems. Scientific Data, 1, 140015.
Arthropoda	Insecta	Coleoptera	Carabidae	Bembidion	Bembidion_gebleri	24	12	Ashman, T. L., Bachtrog, D., Blackmon, H., Goldberg, E. E., Hahn, M. W., Kirkpatrick, M., et al. (2014). Tree of Sex: A database of sexual systems. Scientific Data, 1, 140015.
Arthropoda	Insecta	Coleoptera	Carabidae	Bembidion	Bembidion_genei	24	12	Ashman, T. L., Bachtrog, D., Blackmon, H., Goldberg, E. E., Hahn, M. W., Kirkpatrick, M., et al. (2014). Tree of Sex: A database of sexual systems. Scientific Data, 1, 140015.
Arthropoda	Insecta	Coleoptera	Carabidae	Bembidion	Bembidion_geniculatum	24	12	Ashman, T. L., Bachtrog, D., Blackmon, H., Goldberg, E. E., Hahn, M. W., Kirkpatrick, M., et al. (2014). Tree of Sex: A database of sexual systems. Scientific Data, 1, 140015.
Arthropoda	Insecta	Coleoptera	Carabidae	Bembidion	Bembidion_gordoni	24	12	Ashman, T. L., Bachtrog, D., Blackmon, H., Goldberg, E. E., Hahn, M. W., Kirkpatrick, M., et al. (2014). Tree of Sex: A database of sexual systems. Scientific Data, 1, 140015.
Arthropoda	Insecta	Coleoptera	Carabidae	Bembidion	Bembidion_graciliforme	24	12	Ashman, T. L., Bachtrog, D., Blackmon, H., Goldberg, E. E., Hahn, M. W., Kirkpatrick, M., et al. (2014). Tree of Sex: A database of sexual systems. Scientific Data, 1, 140015.
Arthropoda	Insecta	Coleoptera	Carabidae	Bembidion	Bembidion_graphicum	24	12	Ashman, T. L., Bachtrog, D., Blackmon, H., Goldberg, E. E., Hahn, M. W., Kirkpatrick, M., et al. (2014). Tree of Sex: A database of sexual systems. Scientific Data, 1, 140015.
Arthropoda	Insecta	Coleoptera	Carabidae	Bembidion	Bembidion_grapii	24	12	Ashman, T. L., Bachtrog, D., Blackmon, H., Goldberg, E. E., Hahn, M. W., Kirkpatrick, M., et al. (2014). Tree of Sex: A database of sexual systems. Scientific Data, 1, 140015.
Arthropoda	Insecta	Coleoptera	Carabidae	Bembidion	Bembidion_gratiosum	24	12	Ashman, T. L., Bachtrog, D., Blackmon, H., Goldberg, E. E., Hahn, M. W., Kirkpatrick, M., et al. (2014). Tree of Sex: A database of sexual systems. Scientific Data, 1, 140015.
Arthropoda	Insecta	Coleoptera	Carabidae	Bembidion	Bembidion_grisvardi	24	12	Ashman, T. L., Bachtrog, D., Blackmon, H., Goldberg, E. E., Hahn, M. W., Kirkpatrick, M., et al. (2014). Tree of Sex: A database of sexual systems. Scientific Data, 1, 140015.
Arthropoda	Insecta	Coleoptera	Carabidae	Bembidion	Bembidion_guadarramense	24	12	Ashman, T. L., Bachtrog, D., Blackmon, H., Goldberg, E. E., Hahn, M. W., Kirkpatrick, M., et al. (2014). Tree of Sex: A database of sexual systems. Scientific Data, 1, 140015.
Arthropoda	Insecta	Coleoptera	Carabidae	Bembidion	Bembidion_guttula	24	12	Ashman, T. L., Bachtrog, D., Blackmon, H., Goldberg, E. E., Hahn, M. W., Kirkpatrick, M., et al. (2014). Tree of Sex: A database of sexual systems. Scientific Data, 1, 140015.
Arthropoda	Insecta	Coleoptera	Carabidae	Bembidion	Bembidion_haruspex	24	12	Ashman, T. L., Bachtrog, D., Blackmon, H., Goldberg, E. E., Hahn, M. W., Kirkpatrick, M., et al. (2014). Tree of Sex: A database of sexual systems. Scientific Data, 1, 140015.
Arthropoda	Insecta	Coleoptera	Carabidae	Bembidion	Bembidion_hastii	24	12	Ashman, T. L., Bachtrog, D., Blackmon, H., Goldberg, E. E., Hahn, M. W., Kirkpatrick, M., et al. (2014). Tree of Sex: A database of sexual systems. Scientific Data, 1, 140015.
Arthropoda	Insecta	Coleoptera	Carabidae	Bembidion	Bembidion_hasurada	24	12	Ashman, T. L., Bachtrog, D., Blackmon, H., Goldberg, E. E., Hahn, M. W., Kirkpatrick, M., et al. (2014). Tree of Sex: A database of sexual systems. Scientific Data, 1, 140015.
Arthropoda	Insecta	Coleoptera	Carabidae	Bembidion	Bembidion_hesperium	22	11	Ashman, T. L., Bachtrog, D., Blackmon, H., Goldberg, E. E., Hahn, M. W., Kirkpatrick, M., et al. (2014). Tree of Sex: A database of sexual systems. Scientific Data, 1, 140015.
Arthropoda	Insecta	Coleoptera	Carabidae	Bembidion	Bembidion_hispanicum	24	12	Ashman, T. L., Bachtrog, D., Blackmon, H., Goldberg, E. E., Hahn, M. W., Kirkpatrick, M., et al. (2014). Tree of Sex: A database of sexual systems. Scientific Data, 1, 140015.
Arthropoda	Insecta	Coleoptera	Carabidae	Bembidion	Bembidion_honestum	24	12	Ashman, T. L., Bachtrog, D., Blackmon, H., Goldberg, E. E., Hahn, M. W., Kirkpatrick, M., et al. (2014). Tree of Sex: A database of sexual systems. Scientific Data, 1, 140015.
Arthropoda	Insecta	Coleoptera	Carabidae	Bembidion	Bembidion_humboldtense	24	12	Ashman, T. L., Bachtrog, D., Blackmon, H., Goldberg, E. E., Hahn, M. W., Kirkpatrick, M., et al. (2014). Tree of Sex: A database of sexual systems. Scientific Data, 1, 140015.
Arthropoda	Insecta	Coleoptera	Carabidae	Bembidion	Bembidion_hyperboraeorum	24	12	Ashman, T. L., Bachtrog, D., Blackmon, H., Goldberg, E. E., Hahn, M. W., Kirkpatrick, M., et al. (2014). Tree of Sex: A database of sexual systems. Scientific Data, 1, 140015.
Arthropoda	Insecta	Coleoptera	Carabidae	Bembidion	Bembidion_hypocrita	24	12	Ashman, T. L., Bachtrog, D., Blackmon, H., Goldberg, E. E., Hahn, M. W., Kirkpatrick, M., et al. (2014). Tree of Sex: A database of sexual systems. Scientific Data, 1, 140015.
Arthropoda	Insecta	Coleoptera	Carabidae	Bembidion	Bembidion_ibericum	24	12	Ashman, T. L., Bachtrog, D., Blackmon, H., Goldberg, E. E., Hahn, M. W., Kirkpatrick, M., et al. (2014). Tree of Sex: A database of sexual systems. Scientific Data, 1, 140015.
Arthropoda	Insecta	Coleoptera	Carabidae	Bembidion	Bembidion_immaturum	24	12	Ashman, T. L., Bachtrog, D., Blackmon, H., Goldberg, E. E., Hahn, M. W., Kirkpatrick, M., et al. (2014). Tree of Sex: A database of sexual systems. Scientific Data, 1, 140015.
Arthropoda	Insecta	Coleoptera	Carabidae	Bembidion	Bembidion_impotens	24	12	Ashman, T. L., Bachtrog, D., Blackmon, H., Goldberg, E. E., Hahn, M. W., Kirkpatrick, M., et al. (2014). Tree of Sex: A database of sexual systems. Scientific Data, 1, 140015.
Arthropoda	Insecta	Coleoptera	Carabidae	Bembidion	Bembidion_inaequale	22	11	Ashman, T. L., Bachtrog, D., Blackmon, H., Goldberg, E. E., Hahn, M. W., Kirkpatrick, M., et al. (2014). Tree of Sex: A database of sexual systems. Scientific Data, 1, 140015.
Arthropoda	Insecta	Coleoptera	Carabidae	Bembidion	Bembidion_incrematum	24	12	Ashman, T. L., Bachtrog, D., Blackmon, H., Goldberg, E. E., Hahn, M. W., Kirkpatrick, M., et al. (2014). Tree of Sex: A database of sexual systems. Scientific Data, 1, 140015.
Arthropoda	Insecta	Coleoptera	Carabidae	Bembidion	Bembidion_indistinctum	24	12	Ashman, T. L., Bachtrog, D., Blackmon, H., Goldberg, E. E., Hahn, M. W., Kirkpatrick, M., et al. (2014). Tree of Sex: A database of sexual systems. Scientific Data, 1, 140015.
Arthropoda	Insecta	Coleoptera	Carabidae	Bembidion	Bembidion_insulatum	24	12	Ashman, T. L., Bachtrog, D., Blackmon, H., Goldberg, E. E., Hahn, M. W., Kirkpatrick, M., et al. (2014). Tree of Sex: A database of sexual systems. Scientific Data, 1, 140015.
Arthropoda	Insecta	Coleoptera	Carabidae	Bembidion	Bembidion_integrum	24	12	Ashman, T. L., Bachtrog, D., Blackmon, H., Goldberg, E. E., Hahn, M. W., Kirkpatrick, M., et al. (2014). Tree of Sex: A database of sexual systems. Scientific Data, 1, 140015.
Arthropoda	Insecta	Coleoptera	Carabidae	Bembidion	Bembidion_intermedium	24	12	Ashman, T. L., Bachtrog, D., Blackmon, H., Goldberg, E. E., Hahn, M. W., Kirkpatrick, M., et al. (2014). Tree of Sex: A database of sexual systems. Scientific Data, 1, 140015.
Arthropoda	Insecta	Coleoptera	Carabidae	Bembidion	Bembidion_interventor	24	12	Ashman, T. L., Bachtrog, D., Blackmon, H., Goldberg, E. E., Hahn, M. W., Kirkpatrick, M., et al. (2014). Tree of Sex: A database of sexual systems. Scientific Data, 1, 140015.
Arthropoda	Insecta	Coleoptera	Carabidae	Bembidion	Bembidion_iricolor	24	12	Ashman, T. L., Bachtrog, D., Blackmon, H., Goldberg, E. E., Hahn, M. W., Kirkpatrick, M., et al. (2014). Tree of Sex: A database of sexual systems. Scientific Data, 1, 140015.
Arthropoda	Insecta	Coleoptera	Carabidae	Bembidion	Bembidion_iridescens	24,26	12,13	Ashman, T. L., Bachtrog, D., Blackmon, H., Goldberg, E. E., Hahn, M. W., Kirkpatrick, M., et al. (2014). Tree of Sex: A database of sexual systems. Scientific Data, 1, 140015.
Arthropoda	Insecta	Coleoptera	Carabidae	Bembidion	Bembidion_lacunarium	24	12	Ashman, T. L., Bachtrog, D., Blackmon, H., Goldberg, E. E., Hahn, M. W., Kirkpatrick, M., et al. (2014). Tree of Sex: A database of sexual systems. Scientific Data, 1, 140015.
Arthropoda	Insecta	Coleoptera	Carabidae	Bembidion	Bembidion_lampros	24,23	12	Ashman, T. L., Bachtrog, D., Blackmon, H., Goldberg, E. E., Hahn, M. W., Kirkpatrick, M., et al. (2014). Tree of Sex: A database of sexual systems. Scientific Data, 1, 140015.
Arthropoda	Insecta	Coleoptera	Carabidae	Bembidion	Bembidion_lapponicum	24	12	Ashman, T. L., Bachtrog, D., Blackmon, H., Goldberg, E. E., Hahn, M. W., Kirkpatrick, M., et al. (2014). Tree of Sex: A database of sexual systems. Scientific Data, 1, 140015.
Arthropoda	Insecta	Coleoptera	Carabidae	Bembidion	Bembidion_latiplaga	24	12	Ashman, T. L., Bachtrog, D., Blackmon, H., Goldberg, E. E., Hahn, M. W., Kirkpatrick, M., et al. (2014). Tree of Sex: A database of sexual systems. Scientific Data, 1, 140015.
Arthropoda	Insecta	Coleoptera	Carabidae	Bembidion	Bembidion_laxatum	24	12	Ashman, T. L., Bachtrog, D., Blackmon, H., Goldberg, E. E., Hahn, M. W., Kirkpatrick, M., et al. (2014). Tree of Sex: A database of sexual systems. Scientific Data, 1, 140015.
Arthropoda	Insecta	Coleoptera	Carabidae	Bembidion	Bembidion_lenae	24	12	Ashman, T. L., Bachtrog, D., Blackmon, H., Goldberg, E. E., Hahn, M. W., Kirkpatrick, M., et al. (2014). Tree of Sex: A database of sexual systems. Scientific Data, 1, 140015.
Arthropoda	Insecta	Coleoptera	Carabidae	Bembidion	Bembidion_levettei	22	11	Ashman, T. L., Bachtrog, D., Blackmon, H., Goldberg, E. E., Hahn, M. W., Kirkpatrick, M., et al. (2014). Tree of Sex: A database of sexual systems. Scientific Data, 1, 140015.
Arthropoda	Insecta	Coleoptera	Carabidae	Bembidion	Bembidion_levigatum	24	12	Ashman, T. L., Bachtrog, D., Blackmon, H., Goldberg, E. E., Hahn, M. W., Kirkpatrick, M., et al. (2014). Tree of Sex: A database of sexual systems. Scientific Data, 1, 140015.
Arthropoda	Insecta	Coleoptera	Carabidae	Bembidion	Bembidion_litorale	36	18	Ashman, T. L., Bachtrog, D., Blackmon, H., Goldberg, E. E., Hahn, M. W., Kirkpatrick, M., et al. (2014). Tree of Sex: A database of sexual systems. Scientific Data, 1, 140015.
Arthropoda	Insecta	Coleoptera	Carabidae	Bembidion	Bembidion_lorquinii	22	11	Ashman, T. L., Bachtrog, D., Blackmon, H., Goldberg, E. E., Hahn, M. W., Kirkpatrick, M., et al. (2014). Tree of Sex: A database of sexual systems. Scientific Data, 1, 140015.
Arthropoda	Insecta	Coleoptera	Carabidae	Bembidion	Bembidion_louisella	24	12	Ashman, T. L., Bachtrog, D., Blackmon, H., Goldberg, E. E., Hahn, M. W., Kirkpatrick, M., et al. (2014). Tree of Sex: A database of sexual systems. Scientific Data, 1, 140015.
Arthropoda	Insecta	Coleoptera	Carabidae	Bembidion	Bembidion_lunulatum	24	12	Ashman, T. L., Bachtrog, D., Blackmon, H., Goldberg, E. E., Hahn, M. W., Kirkpatrick, M., et al. (2014). Tree of Sex: A database of sexual systems. Scientific Data, 1, 140015.
Arthropoda	Insecta	Coleoptera	Carabidae	Bembidion	Bembidion_maculatum	24	12	Ashman, T. L., Bachtrog, D., Blackmon, H., Goldberg, E. E., Hahn, M. W., Kirkpatrick, M., et al. (2014). Tree of Sex: A database of sexual systems. Scientific Data, 1, 140015.
Arthropoda	Insecta	Coleoptera	Carabidae	Bembidion	Bembidion_manningense	24,23	12	Ashman, T. L., Bachtrog, D., Blackmon, H., Goldberg, E. E., Hahn, M. W., Kirkpatrick, M., et al. (2014). Tree of Sex: A database of sexual systems. Scientific Data, 1, 140015.
Arthropoda	Insecta	Coleoptera	Carabidae	Bembidion	Bembidion_maorinum	24	12	Ashman, T. L., Bachtrog, D., Blackmon, H., Goldberg, E. E., Hahn, M. W., Kirkpatrick, M., et al. (2014). Tree of Sex: A database of sexual systems. Scientific Data, 1, 140015.
Arthropoda	Insecta	Coleoptera	Carabidae	Bembidion	Bembidion_mckinleyi	24	12	Ashman, T. L., Bachtrog, D., Blackmon, H., Goldberg, E. E., Hahn, M. W., Kirkpatrick, M., et al. (2014). Tree of Sex: A database of sexual systems. Scientific Data, 1, 140015.
Arthropoda	Insecta	Coleoptera	Carabidae	Bembidion	Bembidion_mexicanum	24	12	Ashman, T. L., Bachtrog, D., Blackmon, H., Goldberg, E. E., Hahn, M. W., Kirkpatrick, M., et al. (2014). Tree of Sex: A database of sexual systems. Scientific Data, 1, 140015.
Arthropoda	Insecta	Coleoptera	Carabidae	Bembidion	Bembidion_mimus	24	12	Ashman, T. L., Bachtrog, D., Blackmon, H., Goldberg, E. E., Hahn, M. W., Kirkpatrick, M., et al. (2014). Tree of Sex: A database of sexual systems. Scientific Data, 1, 140015.
Arthropoda	Insecta	Coleoptera	Carabidae	Bembidion	Bembidion_minimum	24	12	Ashman, T. L., Bachtrog, D., Blackmon, H., Goldberg, E. E., Hahn, M. W., Kirkpatrick, M., et al. (2014). Tree of Sex: A database of sexual systems. Scientific Data, 1, 140015.
Arthropoda	Insecta	Coleoptera	Carabidae	Bembidion	Bembidion_modestum	24	12	Ashman, T. L., Bachtrog, D., Blackmon, H., Goldberg, E. E., Hahn, M. W., Kirkpatrick, M., et al. (2014). Tree of Sex: A database of sexual systems. Scientific Data, 1, 140015.
Arthropoda	Insecta	Coleoptera	Carabidae	Bembidion	Bembidion_morulum	24	12	Ashman, T. L., Bachtrog, D., Blackmon, H., Goldberg, E. E., Hahn, M. W., Kirkpatrick, M., et al. (2014). Tree of Sex: A database of sexual systems. Scientific Data, 1, 140015.
Arthropoda	Insecta	Coleoptera	Carabidae	Bembidion	Bembidion_mundum	24	12	Ashman, T. L., Bachtrog, D., Blackmon, H., Goldberg, E. E., Hahn, M. W., Kirkpatrick, M., et al. (2014). Tree of Sex: A database of sexual systems. Scientific Data, 1, 140015.
Arthropoda	Insecta	Coleoptera	Carabidae	Bembidion	Bembidion_mutatum	24	12	Ashman, T. L., Bachtrog, D., Blackmon, H., Goldberg, E. E., Hahn, M. W., Kirkpatrick, M., et al. (2014). Tree of Sex: A database of sexual systems. Scientific Data, 1, 140015.
Arthropoda	Insecta	Coleoptera	Carabidae	Bembidion	Bembidion_nebraskense	22	11	Ashman, T. L., Bachtrog, D., Blackmon, H., Goldberg, E. E., Hahn, M. W., Kirkpatrick, M., et al. (2014). Tree of Sex: A database of sexual systems. Scientific Data, 1, 140015.
Arthropoda	Insecta	Coleoptera	Carabidae	Bembidion	Bembidion_nevadense	24	12	Ashman, T. L., Bachtrog, D., Blackmon, H., Goldberg, E. E., Hahn, M. W., Kirkpatrick, M., et al. (2014). Tree of Sex: A database of sexual systems. Scientific Data, 1, 140015.
Arthropoda	Insecta	Coleoptera	Carabidae	Bembidion	Bembidion_nigripes	24	12	Ashman, T. L., Bachtrog, D., Blackmon, H., Goldberg, E. E., Hahn, M. W., Kirkpatrick, M., et al. (2014). Tree of Sex: A database of sexual systems. Scientific Data, 1, 140015.
Arthropoda	Insecta	Coleoptera	Carabidae	Bembidion	Bembidion_nigrocoeruleum	24	12	Ashman, T. L., Bachtrog, D., Blackmon, H., Goldberg, E. E., Hahn, M. W., Kirkpatrick, M., et al. (2014). Tree of Sex: A database of sexual systems. Scientific Data, 1, 140015.
Arthropoda	Insecta	Coleoptera	Carabidae	Bembidion	Bembidion_nigrum	24	12	Ashman, T. L., Bachtrog, D., Blackmon, H., Goldberg, E. E., Hahn, M. W., Kirkpatrick, M., et al. (2014). Tree of Sex: A database of sexual systems. Scientific Data, 1, 140015.
Arthropoda	Insecta	Coleoptera	Carabidae	Bembidion	Bembidion_nitidulus	24	12	Ashman, T. L., Bachtrog, D., Blackmon, H., Goldberg, E. E., Hahn, M. W., Kirkpatrick, M., et al. (2014). Tree of Sex: A database of sexual systems. Scientific Data, 1, 140015.
Arthropoda	Insecta	Coleoptera	Carabidae	Bembidion	Bembidion_nitidum	24	12	Ashman, T. L., Bachtrog, D., Blackmon, H., Goldberg, E. E., Hahn, M. W., Kirkpatrick, M., et al. (2014). Tree of Sex: A database of sexual systems. Scientific Data, 1, 140015.
Arthropoda	Insecta	Coleoptera	Carabidae	Bembidion	Bembidion_nudipenne	24	12	Ashman, T. L., Bachtrog, D., Blackmon, H., Goldberg, E. E., Hahn, M. W., Kirkpatrick, M., et al. (2014). Tree of Sex: A database of sexual systems. Scientific Data, 1, 140015.
Arthropoda	Insecta	Coleoptera	Carabidae	Bembidion	Bembidion_oberthueri	24	12	Ashman, T. L., Bachtrog, D., Blackmon, H., Goldberg, E. E., Hahn, M. W., Kirkpatrick, M., et al. (2014). Tree of Sex: A database of sexual systems. Scientific Data, 1, 140015.
Arthropoda	Insecta	Coleoptera	Carabidae	Bembidion	Bembidion_obliquulum	24	12	Ashman, T. L., Bachtrog, D., Blackmon, H., Goldberg, E. E., Hahn, M. W., Kirkpatrick, M., et al. (2014). Tree of Sex: A database of sexual systems. Scientific Data, 1, 140015.
Arthropoda	Insecta	Coleoptera	Carabidae	Bembidion	Bembidion_obscurellum	24,23	12	Ashman, T. L., Bachtrog, D., Blackmon, H., Goldberg, E. E., Hahn, M. W., Kirkpatrick, M., et al. (2014). Tree of Sex: A database of sexual systems. Scientific Data, 1, 140015.
Arthropoda	Insecta	Coleoptera	Carabidae	Bembidion	Bembidion_obtusangulum	24	12	Ashman, T. L., Bachtrog, D., Blackmon, H., Goldberg, E. E., Hahn, M. W., Kirkpatrick, M., et al. (2014). Tree of Sex: A database of sexual systems. Scientific Data, 1, 140015.
Arthropoda	Insecta	Coleoptera	Carabidae	Bembidion	Bembidion_obtusum	24	12	Ashman, T. L., Bachtrog, D., Blackmon, H., Goldberg, E. E., Hahn, M. W., Kirkpatrick, M., et al. (2014). Tree of Sex: A database of sexual systems. Scientific Data, 1, 140015.
Arthropoda	Insecta	Coleoptera	Carabidae	Bembidion	Bembidion_occultator	24,23	12	Ashman, T. L., Bachtrog, D., Blackmon, H., Goldberg, E. E., Hahn, M. W., Kirkpatrick, M., et al. (2014). Tree of Sex: A database of sexual systems. Scientific Data, 1, 140015.
Arthropoda	Insecta	Coleoptera	Carabidae	Bembidion	Bembidion_octomaculatum	24	12	Ashman, T. L., Bachtrog, D., Blackmon, H., Goldberg, E. E., Hahn, M. W., Kirkpatrick, M., et al. (2014). Tree of Sex: A database of sexual systems. Scientific Data, 1, 140015.
Arthropoda	Insecta	Coleoptera	Carabidae	Bembidion	Bembidion_operosum	24	12	Ashman, T. L., Bachtrog, D., Blackmon, H., Goldberg, E. E., Hahn, M. W., Kirkpatrick, M., et al. (2014). Tree of Sex: A database of sexual systems. Scientific Data, 1, 140015.
Arthropoda	Insecta	Coleoptera	Carabidae	Bembidion	Bembidion_patruele	24	12	Ashman, T. L., Bachtrog, D., Blackmon, H., Goldberg, E. E., Hahn, M. W., Kirkpatrick, M., et al. (2014). Tree of Sex: A database of sexual systems. Scientific Data, 1, 140015.
Arthropoda	Insecta	Coleoptera	Carabidae	Bembidion	Bembidion_petrosum	24,23	12	Ashman, T. L., Bachtrog, D., Blackmon, H., Goldberg, E. E., Hahn, M. W., Kirkpatrick, M., et al. (2014). Tree of Sex: A database of sexual systems. Scientific Data, 1, 140015.
Arthropoda	Insecta	Coleoptera	Carabidae	Bembidion	Bembidion_planatum	24	12	Ashman, T. L., Bachtrog, D., Blackmon, H., Goldberg, E. E., Hahn, M. W., Kirkpatrick, M., et al. (2014). Tree of Sex: A database of sexual systems. Scientific Data, 1, 140015.
Arthropoda	Insecta	Coleoptera	Carabidae	Bembidion	Bembidion_planiusculum	24	12	Ashman, T. L., Bachtrog, D., Blackmon, H., Goldberg, E. E., Hahn, M. W., Kirkpatrick, M., et al. (2014). Tree of Sex: A database of sexual systems. Scientific Data, 1, 140015.
Arthropoda	Insecta	Coleoptera	Carabidae	Bembidion	Bembidion_planum	24	12	Ashman, T. L., Bachtrog, D., Blackmon, H., Goldberg, E. E., Hahn, M. W., Kirkpatrick, M., et al. (2014). Tree of Sex: A database of sexual systems. Scientific Data, 1, 140015.
Arthropoda	Insecta	Coleoptera	Carabidae	Bembidion	Bembidion_platynoides	24	12	Ashman, T. L., Bachtrog, D., Blackmon, H., Goldberg, E. E., Hahn, M. W., Kirkpatrick, M., et al. (2014). Tree of Sex: A database of sexual systems. Scientific Data, 1, 140015.
Arthropoda	Insecta	Coleoptera	Carabidae	Bembidion	Bembidion_poculare	24	12	Ashman, T. L., Bachtrog, D., Blackmon, H., Goldberg, E. E., Hahn, M. W., Kirkpatrick, M., et al. (2014). Tree of Sex: A database of sexual systems. Scientific Data, 1, 140015.
Arthropoda	Insecta	Coleoptera	Carabidae	Bembidion	Bembidion_praecinctum	24	12	Ashman, T. L., Bachtrog, D., Blackmon, H., Goldberg, E. E., Hahn, M. W., Kirkpatrick, M., et al. (2014). Tree of Sex: A database of sexual systems. Scientific Data, 1, 140015.
Arthropoda	Insecta	Coleoptera	Carabidae	Bembidion	Bembidion_praticola	24	12	Ashman, T. L., Bachtrog, D., Blackmon, H., Goldberg, E. E., Hahn, M. W., Kirkpatrick, M., et al. (2014). Tree of Sex: A database of sexual systems. Scientific Data, 1, 140015.
Arthropoda	Insecta	Coleoptera	Carabidae	Bembidion	Bembidion_properans	24	12	Ashman, T. L., Bachtrog, D., Blackmon, H., Goldberg, E. E., Hahn, M. W., Kirkpatrick, M., et al. (2014). Tree of Sex: A database of sexual systems. Scientific Data, 1, 140015.
Arthropoda	Insecta	Coleoptera	Carabidae	Bembidion	Bembidion_pseudocautum	24	12	Ashman, T. L., Bachtrog, D., Blackmon, H., Goldberg, E. E., Hahn, M. W., Kirkpatrick, M., et al. (2014). Tree of Sex: A database of sexual systems. Scientific Data, 1, 140015.
Arthropoda	Insecta	Coleoptera	Carabidae	Bembidion	Bembidion_punctatostriatum	24	12	Ashman, T. L., Bachtrog, D., Blackmon, H., Goldberg, E. E., Hahn, M. W., Kirkpatrick, M., et al. (2014). Tree of Sex: A database of sexual systems. Scientific Data, 1, 140015.
Arthropoda	Insecta	Coleoptera	Carabidae	Bembidion	Bembidion_punctulatum	24	12	Ashman, T. L., Bachtrog, D., Blackmon, H., Goldberg, E. E., Hahn, M. W., Kirkpatrick, M., et al. (2014). Tree of Sex: A database of sexual systems. Scientific Data, 1, 140015.
Arthropoda	Insecta	Coleoptera	Carabidae	Bembidion	Bembidion_quadrifoveolatum	26	13	Ashman, T. L., Bachtrog, D., Blackmon, H., Goldberg, E. E., Hahn, M. W., Kirkpatrick, M., et al. (2014). Tree of Sex: A database of sexual systems. Scientific Data, 1, 140015.
Arthropoda	Insecta	Coleoptera	Carabidae	Bembidion	Bembidion_quadrimaculatum	22,24	11,12	Ashman, T. L., Bachtrog, D., Blackmon, H., Goldberg, E. E., Hahn, M. W., Kirkpatrick, M., et al. (2014). Tree of Sex: A database of sexual systems. Scientific Data, 1, 140015.
Arthropoda	Insecta	Coleoptera	Carabidae	Bembidion	Bembidion_quadripustulatum	24	12	Ashman, T. L., Bachtrog, D., Blackmon, H., Goldberg, E. E., Hahn, M. W., Kirkpatrick, M., et al. (2014). Tree of Sex: A database of sexual systems. Scientific Data, 1, 140015.
Arthropoda	Insecta	Coleoptera	Carabidae	Bembidion	Bembidion_quadrulum	24	12	Ashman, T. L., Bachtrog, D., Blackmon, H., Goldberg, E. E., Hahn, M. W., Kirkpatrick, M., et al. (2014). Tree of Sex: A database of sexual systems. Scientific Data, 1, 140015.
Arthropoda	Insecta	Coleoptera	Carabidae	Bembidion	Bembidion_rapidum	24	12	Ashman, T. L., Bachtrog, D., Blackmon, H., Goldberg, E. E., Hahn, M. W., Kirkpatrick, M., et al. (2014). Tree of Sex: A database of sexual systems. Scientific Data, 1, 140015.
Arthropoda	Insecta	Coleoptera	Carabidae	Bembidion	Bembidion_recticolle	24	12	Ashman, T. L., Bachtrog, D., Blackmon, H., Goldberg, E. E., Hahn, M. W., Kirkpatrick, M., et al. (2014). Tree of Sex: A database of sexual systems. Scientific Data, 1, 140015.
Arthropoda	Insecta	Coleoptera	Carabidae	Bembidion	Bembidion_ripicola	24,23	12	Ashman, T. L., Bachtrog, D., Blackmon, H., Goldberg, E. E., Hahn, M. W., Kirkpatrick, M., et al. (2014). Tree of Sex: A database of sexual systems. Scientific Data, 1, 140015.
Arthropoda	Insecta	Coleoptera	Carabidae	Bembidion	Bembidion_roosevelti	24	12	Ashman, T. L., Bachtrog, D., Blackmon, H., Goldberg, E. E., Hahn, M. W., Kirkpatrick, M., et al. (2014). Tree of Sex: A database of sexual systems. Scientific Data, 1, 140015.
Arthropoda	Insecta	Coleoptera	Carabidae	Bembidion	Bembidion_rothfelsi	34	17	Ashman, T. L., Bachtrog, D., Blackmon, H., Goldberg, E. E., Hahn, M. W., Kirkpatrick, M., et al. (2014). Tree of Sex: A database of sexual systems. Scientific Data, 1, 140015.
Arthropoda	Insecta	Coleoptera	Carabidae	Bembidion	Bembidion_rufinum	24	12	Ashman, T. L., Bachtrog, D., Blackmon, H., Goldberg, E. E., Hahn, M. W., Kirkpatrick, M., et al. (2014). Tree of Sex: A database of sexual systems. Scientific Data, 1, 140015.
Arthropoda	Insecta	Coleoptera	Carabidae	Bembidion	Bembidion_rufotinctum	24	12	Ashman, T. L., Bachtrog, D., Blackmon, H., Goldberg, E. E., Hahn, M. W., Kirkpatrick, M., et al. (2014). Tree of Sex: A database of sexual systems. Scientific Data, 1, 140015.
Arthropoda	Insecta	Coleoptera	Carabidae	Bembidion	Bembidion_rupicola	24,23	12	Ashman, T. L., Bachtrog, D., Blackmon, H., Goldberg, E. E., Hahn, M. W., Kirkpatrick, M., et al. (2014). Tree of Sex: A database of sexual systems. Scientific Data, 1, 140015.
Arthropoda	Insecta	Coleoptera	Carabidae	Bembidion	Bembidion_rusticum	24	12	Ashman, T. L., Bachtrog, D., Blackmon, H., Goldberg, E. E., Hahn, M. W., Kirkpatrick, M., et al. (2014). Tree of Sex: A database of sexual systems. Scientific Data, 1, 140015.
Arthropoda	Insecta	Coleoptera	Carabidae	Bembidion	Bembidion_salebratum	24	12	Ashman, T. L., Bachtrog, D., Blackmon, H., Goldberg, E. E., Hahn, M. W., Kirkpatrick, M., et al. (2014). Tree of Sex: A database of sexual systems. Scientific Data, 1, 140015.
Arthropoda	Insecta	Coleoptera	Carabidae	Bembidion	Bembidion_salinarium	24	12	Ashman, T. L., Bachtrog, D., Blackmon, H., Goldberg, E. E., Hahn, M. W., Kirkpatrick, M., et al. (2014). Tree of Sex: A database of sexual systems. Scientific Data, 1, 140015.
Arthropoda	Insecta	Coleoptera	Carabidae	Bembidion	Bembidion_satelles	22	11	Ashman, T. L., Bachtrog, D., Blackmon, H., Goldberg, E. E., Hahn, M. W., Kirkpatrick, M., et al. (2014). Tree of Sex: A database of sexual systems. Scientific Data, 1, 140015.
Arthropoda	Insecta	Coleoptera	Carabidae	Bembidion	Bembidion_scopulinum	24	12	Ashman, T. L., Bachtrog, D., Blackmon, H., Goldberg, E. E., Hahn, M. W., Kirkpatrick, M., et al. (2014). Tree of Sex: A database of sexual systems. Scientific Data, 1, 140015.
Arthropoda	Insecta	Coleoptera	Carabidae	Bembidion	Bembidion_scudderi	24	12	Ashman, T. L., Bachtrog, D., Blackmon, H., Goldberg, E. E., Hahn, M. W., Kirkpatrick, M., et al. (2014). Tree of Sex: A database of sexual systems. Scientific Data, 1, 140015.
Arthropoda	Insecta	Coleoptera	Carabidae	Bembidion	Bembidion_sejunctum	24	12	Ashman, T. L., Bachtrog, D., Blackmon, H., Goldberg, E. E., Hahn, M. W., Kirkpatrick, M., et al. (2014). Tree of Sex: A database of sexual systems. Scientific Data, 1, 140015.
Arthropoda	Insecta	Coleoptera	Carabidae	Bembidion	Bembidion_semicinctum	24	12	Ashman, T. L., Bachtrog, D., Blackmon, H., Goldberg, E. E., Hahn, M. W., Kirkpatrick, M., et al. (2014). Tree of Sex: A database of sexual systems. Scientific Data, 1, 140015.
Arthropoda	Insecta	Coleoptera	Carabidae	Bembidion	Bembidion_semistriatum	24	12	Ashman, T. L., Bachtrog, D., Blackmon, H., Goldberg, E. E., Hahn, M. W., Kirkpatrick, M., et al. (2014). Tree of Sex: A database of sexual systems. Scientific Data, 1, 140015.
Arthropoda	Insecta	Coleoptera	Carabidae	Bembidion	Bembidion_siculum	24	12	Ashman, T. L., Bachtrog, D., Blackmon, H., Goldberg, E. E., Hahn, M. W., Kirkpatrick, M., et al. (2014). Tree of Sex: A database of sexual systems. Scientific Data, 1, 140015.
Arthropoda	Insecta	Coleoptera	Carabidae	Bembidion	Bembidion_sierricola	24	12	Ashman, T. L., Bachtrog, D., Blackmon, H., Goldberg, E. E., Hahn, M. W., Kirkpatrick, M., et al. (2014). Tree of Sex: A database of sexual systems. Scientific Data, 1, 140015.
Arthropoda	Insecta	Coleoptera	Carabidae	Bembidion	Bembidion_simplex	22	11	Ashman, T. L., Bachtrog, D., Blackmon, H., Goldberg, E. E., Hahn, M. W., Kirkpatrick, M., et al. (2014). Tree of Sex: A database of sexual systems. Scientific Data, 1, 140015.
Arthropoda	Insecta	Coleoptera	Carabidae	Bembidion	Bembidion_sordidum	24	12	Ashman, T. L., Bachtrog, D., Blackmon, H., Goldberg, E. E., Hahn, M. W., Kirkpatrick, M., et al. (2014). Tree of Sex: A database of sexual systems. Scientific Data, 1, 140015.
Arthropoda	Insecta	Coleoptera	Carabidae	Bembidion	Bembidion_stephensii	24	12	Ashman, T. L., Bachtrog, D., Blackmon, H., Goldberg, E. E., Hahn, M. W., Kirkpatrick, M., et al. (2014). Tree of Sex: A database of sexual systems. Scientific Data, 1, 140015.
Arthropoda	Insecta	Coleoptera	Carabidae	Bembidion	Bembidion_striatum	24	12	Ashman, T. L., Bachtrog, D., Blackmon, H., Goldberg, E. E., Hahn, M. W., Kirkpatrick, M., et al. (2014). Tree of Sex: A database of sexual systems. Scientific Data, 1, 140015.
Arthropoda	Insecta	Coleoptera	Carabidae	Bembidion	Bembidion_sulcipenne	24	12	Ashman, T. L., Bachtrog, D., Blackmon, H., Goldberg, E. E., Hahn, M. W., Kirkpatrick, M., et al. (2014). Tree of Sex: A database of sexual systems. Scientific Data, 1, 140015.
Arthropoda	Insecta	Coleoptera	Carabidae	Bembidion	Bembidion_tairuense	24	12	Ashman, T. L., Bachtrog, D., Blackmon, H., Goldberg, E. E., Hahn, M. W., Kirkpatrick, M., et al. (2014). Tree of Sex: A database of sexual systems. Scientific Data, 1, 140015.
Arthropoda	Insecta	Coleoptera	Carabidae	Bembidion	Bembidion_tenellum	24	12	Ashman, T. L., Bachtrog, D., Blackmon, H., Goldberg, E. E., Hahn, M. W., Kirkpatrick, M., et al. (2014). Tree of Sex: A database of sexual systems. Scientific Data, 1, 140015.
Arthropoda	Insecta	Coleoptera	Carabidae	Bembidion	Bembidion_tethys	24	12	Ashman, T. L., Bachtrog, D., Blackmon, H., Goldberg, E. E., Hahn, M. W., Kirkpatrick, M., et al. (2014). Tree of Sex: A database of sexual systems. Scientific Data, 1, 140015.
Arthropoda	Insecta	Coleoptera	Carabidae	Bembidion	Bembidion_tetracolum	24,23,26	12,13	Ashman, T. L., Bachtrog, D., Blackmon, H., Goldberg, E. E., Hahn, M. W., Kirkpatrick, M., et al. (2014). Tree of Sex: A database of sexual systems. Scientific Data, 1, 140015.
Arthropoda	Insecta	Coleoptera	Carabidae	Bembidion	Bembidion_texanum	24	12	Ashman, T. L., Bachtrog, D., Blackmon, H., Goldberg, E. E., Hahn, M. W., Kirkpatrick, M., et al. (2014). Tree of Sex: A database of sexual systems. Scientific Data, 1, 140015.
Arthropoda	Insecta	Coleoptera	Carabidae	Bembidion	Bembidion_tibiale	24	12	Ashman, T. L., Bachtrog, D., Blackmon, H., Goldberg, E. E., Hahn, M. W., Kirkpatrick, M., et al. (2014). Tree of Sex: A database of sexual systems. Scientific Data, 1, 140015.
Arthropoda	Insecta	Coleoptera	Carabidae	Bembidion	Bembidion_timidum	24	12	Ashman, T. L., Bachtrog, D., Blackmon, H., Goldberg, E. E., Hahn, M. W., Kirkpatrick, M., et al. (2014). Tree of Sex: A database of sexual systems. Scientific Data, 1, 140015.
Arthropoda	Insecta	Coleoptera	Carabidae	Bembidion	Bembidion_transparens	24	12	Ashman, T. L., Bachtrog, D., Blackmon, H., Goldberg, E. E., Hahn, M. W., Kirkpatrick, M., et al. (2014). Tree of Sex: A database of sexual systems. Scientific Data, 1, 140015.
Arthropoda	Insecta	Coleoptera	Carabidae	Bembidion	Bembidion_transversale	24	12	Ashman, T. L., Bachtrog, D., Blackmon, H., Goldberg, E. E., Hahn, M. W., Kirkpatrick, M., et al. (2014). Tree of Sex: A database of sexual systems. Scientific Data, 1, 140015.
Arthropoda	Insecta	Coleoptera	Carabidae	Bembidion	Bembidion_umbratum	24	12	Ashman, T. L., Bachtrog, D., Blackmon, H., Goldberg, E. E., Hahn, M. W., Kirkpatrick, M., et al. (2014). Tree of Sex: A database of sexual systems. Scientific Data, 1, 140015.
Arthropoda	Insecta	Coleoptera	Carabidae	Bembidion	Bembidion_vandykei	24	12	Ashman, T. L., Bachtrog, D., Blackmon, H., Goldberg, E. E., Hahn, M. W., Kirkpatrick, M., et al. (2014). Tree of Sex: A database of sexual systems. Scientific Data, 1, 140015.
Arthropoda	Insecta	Coleoptera	Carabidae	Bembidion	Bembidion_varicolor	22,24	11,12	Ashman, T. L., Bachtrog, D., Blackmon, H., Goldberg, E. E., Hahn, M. W., Kirkpatrick, M., et al. (2014). Tree of Sex: A database of sexual systems. Scientific Data, 1, 140015.
Arthropoda	Insecta	Coleoptera	Carabidae	Bembidion	Bembidion_varium	24	12	Ashman, T. L., Bachtrog, D., Blackmon, H., Goldberg, E. E., Hahn, M. W., Kirkpatrick, M., et al. (2014). Tree of Sex: A database of sexual systems. Scientific Data, 1, 140015.
Arthropoda	Insecta	Coleoptera	Carabidae	Bembidion	Bembidion_versicolor	24,24,23	12	Ashman, T. L., Bachtrog, D., Blackmon, H., Goldberg, E. E., Hahn, M. W., Kirkpatrick, M., et al. (2014). Tree of Sex: A database of sexual systems. Scientific Data, 1, 140015.
Arthropoda	Insecta	Coleoptera	Carabidae	Bembidion	Bembidion_versutum	24	12	Ashman, T. L., Bachtrog, D., Blackmon, H., Goldberg, E. E., Hahn, M. W., Kirkpatrick, M., et al. (2014). Tree of Sex: A database of sexual systems. Scientific Data, 1, 140015.
Arthropoda	Insecta	Coleoptera	Carabidae	Bembidion	Bembidion_vicinum	24	12	Ashman, T. L., Bachtrog, D., Blackmon, H., Goldberg, E. E., Hahn, M. W., Kirkpatrick, M., et al. (2014). Tree of Sex: A database of sexual systems. Scientific Data, 1, 140015.
Arthropoda	Insecta	Coleoptera	Carabidae	Bembidion	Bembidion_wickhami	24	12	Ashman, T. L., Bachtrog, D., Blackmon, H., Goldberg, E. E., Hahn, M. W., Kirkpatrick, M., et al. (2014). Tree of Sex: A database of sexual systems. Scientific Data, 1, 140015.
Arthropoda	Insecta	Coleoptera	Carabidae	Bembidion	Bembidion_yukonum	24	12	Ashman, T. L., Bachtrog, D., Blackmon, H., Goldberg, E. E., Hahn, M. W., Kirkpatrick, M., et al. (2014). Tree of Sex: A database of sexual systems. Scientific Data, 1, 140015.
Arthropoda	Insecta	Coleoptera	Carabidae	Bembidion	Bembidion_zephyrum	22	11	Ashman, T. L., Bachtrog, D., Blackmon, H., Goldberg, E. E., Hahn, M. W., Kirkpatrick, M., et al. (2014). Tree of Sex: A database of sexual systems. Scientific Data, 1, 140015.
Arthropoda	Insecta	Coleoptera	Carabidae	Blethisa	Blethisa_multipunctata	32	16	Ashman, T. L., Bachtrog, D., Blackmon, H., Goldberg, E. E., Hahn, M. W., Kirkpatrick, M., et al. (2014). Tree of Sex: A database of sexual systems. Scientific Data, 1, 140015.
Arthropoda	Insecta	Coleoptera	Carabidae	Brachinus	Brachinus_andalusiacus	32	16	Ashman, T. L., Bachtrog, D., Blackmon, H., Goldberg, E. E., Hahn, M. W., Kirkpatrick, M., et al. (2014). Tree of Sex: A database of sexual systems. Scientific Data, 1, 140015.
Arthropoda	Insecta	Coleoptera	Carabidae	Brachinus	Brachinus_baeticus	33	17	Ashman, T. L., Bachtrog, D., Blackmon, H., Goldberg, E. E., Hahn, M. W., Kirkpatrick, M., et al. (2014). Tree of Sex: A database of sexual systems. Scientific Data, 1, 140015.
Arthropoda	Insecta	Coleoptera	Carabidae	Brachinus	Brachinus_bodemeyeri	25	13	Ashman, T. L., Bachtrog, D., Blackmon, H., Goldberg, E. E., Hahn, M. W., Kirkpatrick, M., et al. (2014). Tree of Sex: A database of sexual systems. Scientific Data, 1, 140015.
Arthropoda	Insecta	Coleoptera	Carabidae	Brachinus	Brachinus_cordicollis	18	9	Ashman, T. L., Bachtrog, D., Blackmon, H., Goldberg, E. E., Hahn, M. W., Kirkpatrick, M., et al. (2014). Tree of Sex: A database of sexual systems. Scientific Data, 1, 140015.
Arthropoda	Insecta	Coleoptera	Carabidae	Brachinus	Brachinus_crepitans	40,39	20	Ashman, T. L., Bachtrog, D., Blackmon, H., Goldberg, E. E., Hahn, M. W., Kirkpatrick, M., et al. (2014). Tree of Sex: A database of sexual systems. Scientific Data, 1, 140015.
Arthropoda	Insecta	Coleoptera	Carabidae	Brachinus	Brachinus_exhalans	22,21	11	Ashman, T. L., Bachtrog, D., Blackmon, H., Goldberg, E. E., Hahn, M. W., Kirkpatrick, M., et al. (2014). Tree of Sex: A database of sexual systems. Scientific Data, 1, 140015.
Arthropoda	Insecta	Coleoptera	Carabidae	Brachinus	Brachinus_explodens	36	18	Ashman, T. L., Bachtrog, D., Blackmon, H., Goldberg, E. E., Hahn, M. W., Kirkpatrick, M., et al. (2014). Tree of Sex: A database of sexual systems. Scientific Data, 1, 140015.
Arthropoda	Insecta	Coleoptera	Carabidae	Brachinus	Brachinus_humeralis	28	14	Ashman, T. L., Bachtrog, D., Blackmon, H., Goldberg, E. E., Hahn, M. W., Kirkpatrick, M., et al. (2014). Tree of Sex: A database of sexual systems. Scientific Data, 1, 140015.
Arthropoda	Insecta	Coleoptera	Carabidae	Brachinus	Brachinus_janthinipennis	18	9	Ashman, T. L., Bachtrog, D., Blackmon, H., Goldberg, E. E., Hahn, M. W., Kirkpatrick, M., et al. (2014). Tree of Sex: A database of sexual systems. Scientific Data, 1, 140015.
Arthropoda	Insecta	Coleoptera	Carabidae	Brachinus	Brachinus_longicornis	32,34	16,17	Ashman, T. L., Bachtrog, D., Blackmon, H., Goldberg, E. E., Hahn, M. W., Kirkpatrick, M., et al. (2014). Tree of Sex: A database of sexual systems. Scientific Data, 1, 140015.
Arthropoda	Insecta	Coleoptera	Carabidae	Brachinus	Brachinus_pateri	20,22	10,11	Ashman, T. L., Bachtrog, D., Blackmon, H., Goldberg, E. E., Hahn, M. W., Kirkpatrick, M., et al. (2014). Tree of Sex: A database of sexual systems. Scientific Data, 1, 140015.
Arthropoda	Insecta	Coleoptera	Carabidae	Brachinus	Brachinus_pecoudi	18	9	Ashman, T. L., Bachtrog, D., Blackmon, H., Goldberg, E. E., Hahn, M. W., Kirkpatrick, M., et al. (2014). Tree of Sex: A database of sexual systems. Scientific Data, 1, 140015.
Arthropoda	Insecta	Coleoptera	Carabidae	Brachinus	Brachinus_plagiatus	32	16	Ashman, T. L., Bachtrog, D., Blackmon, H., Goldberg, E. E., Hahn, M. W., Kirkpatrick, M., et al. (2014). Tree of Sex: A database of sexual systems. Scientific Data, 1, 140015.
Arthropoda	Insecta	Coleoptera	Carabidae	Brachinus	Brachinus_sclopeta	31,32	16	Ashman, T. L., Bachtrog, D., Blackmon, H., Goldberg, E. E., Hahn, M. W., Kirkpatrick, M., et al. (2014). Tree of Sex: A database of sexual systems. Scientific Data, 1, 140015.
Arthropoda	Insecta	Coleoptera	Carabidae	Brachinus	Brachinus_sexmaculatus	28	14	Ashman, T. L., Bachtrog, D., Blackmon, H., Goldberg, E. E., Hahn, M. W., Kirkpatrick, M., et al. (2014). Tree of Sex: A database of sexual systems. Scientific Data, 1, 140015.
Arthropoda	Insecta	Coleoptera	Carabidae	Brachinus	Brachinus_variventris	32	16	Ashman, T. L., Bachtrog, D., Blackmon, H., Goldberg, E. E., Hahn, M. W., Kirkpatrick, M., et al. (2014). Tree of Sex: A database of sexual systems. Scientific Data, 1, 140015.
Arthropoda	Insecta	Coleoptera	Carabidae	Bradybaenus	Bradybaenus_festivus	36,38,37	18,19	Ashman, T. L., Bachtrog, D., Blackmon, H., Goldberg, E. E., Hahn, M. W., Kirkpatrick, M., et al. (2014). Tree of Sex: A database of sexual systems. Scientific Data, 1, 140015.
Arthropoda	Insecta	Coleoptera	Carabidae	Brasiella	Brasiella_argentata	22,21	11	Ashman, T. L., Bachtrog, D., Blackmon, H., Goldberg, E. E., Hahn, M. W., Kirkpatrick, M., et al. (2014). Tree of Sex: A database of sexual systems. Scientific Data, 1, 140015.
Arthropoda	Insecta	Coleoptera	Carabidae	Brasiella	Brasiella_hemichrysea	22	11	Ashman, T. L., Bachtrog, D., Blackmon, H., Goldberg, E. E., Hahn, M. W., Kirkpatrick, M., et al. (2014). Tree of Sex: A database of sexual systems. Scientific Data, 1, 140015.
Arthropoda	Insecta	Coleoptera	Carabidae	Broscus	Broscus_cephalotes	24	12	Ashman, T. L., Bachtrog, D., Blackmon, H., Goldberg, E. E., Hahn, M. W., Kirkpatrick, M., et al. (2014). Tree of Sex: A database of sexual systems. Scientific Data, 1, 140015.
Arthropoda	Insecta	Coleoptera	Carabidae	Broscus	Broscus_glaber	30	15	Ashman, T. L., Bachtrog, D., Blackmon, H., Goldberg, E. E., Hahn, M. W., Kirkpatrick, M., et al. (2014). Tree of Sex: A database of sexual systems. Scientific Data, 1, 140015.
Arthropoda	Insecta	Coleoptera	Carabidae	Broscus	Broscus_rutilans	30	15	Ashman, T. L., Bachtrog, D., Blackmon, H., Goldberg, E. E., Hahn, M. W., Kirkpatrick, M., et al. (2014). Tree of Sex: A database of sexual systems. Scientific Data, 1, 140015.
Arthropoda	Insecta	Coleoptera	Carabidae	Calathus	Calathus_abaxoides	55	28	Ashman, T. L., Bachtrog, D., Blackmon, H., Goldberg, E. E., Hahn, M. W., Kirkpatrick, M., et al. (2014). Tree of Sex: A database of sexual systems. Scientific Data, 1, 140015.
Arthropoda	Insecta	Coleoptera	Carabidae	Calathus	Calathus_ambiguus	38,37	19	Ashman, T. L., Bachtrog, D., Blackmon, H., Goldberg, E. E., Hahn, M. W., Kirkpatrick, M., et al. (2014). Tree of Sex: A database of sexual systems. Scientific Data, 1, 140015.
Arthropoda	Insecta	Coleoptera	Carabidae	Calathus	Calathus_amplius	36	18	Ashman, T. L., Bachtrog, D., Blackmon, H., Goldberg, E. E., Hahn, M. W., Kirkpatrick, M., et al. (2014). Tree of Sex: A database of sexual systems. Scientific Data, 1, 140015.
Arthropoda	Insecta	Coleoptera	Carabidae	Calathus	Calathus_angularis	38,37	19	Ashman, T. L., Bachtrog, D., Blackmon, H., Goldberg, E. E., Hahn, M. W., Kirkpatrick, M., et al. (2014). Tree of Sex: A database of sexual systems. Scientific Data, 1, 140015.
Arthropoda	Insecta	Coleoptera	Carabidae	Calathus	Calathus_angustulus	36	18	Ashman, T. L., Bachtrog, D., Blackmon, H., Goldberg, E. E., Hahn, M. W., Kirkpatrick, M., et al. (2014). Tree of Sex: A database of sexual systems. Scientific Data, 1, 140015.
Arthropoda	Insecta	Coleoptera	Carabidae	Calathus	Calathus_ascendens	22,23,24	11,12	Ashman, T. L., Bachtrog, D., Blackmon, H., Goldberg, E. E., Hahn, M. W., Kirkpatrick, M., et al. (2014). Tree of Sex: A database of sexual systems. Scientific Data, 1, 140015.
Arthropoda	Insecta	Coleoptera	Carabidae	Calathus	Calathus_asturiensis	39	20	Ashman, T. L., Bachtrog, D., Blackmon, H., Goldberg, E. E., Hahn, M. W., Kirkpatrick, M., et al. (2014). Tree of Sex: A database of sexual systems. Scientific Data, 1, 140015.
Arthropoda	Insecta	Coleoptera	Carabidae	Calathus	Calathus_auctus	37	19	Ashman, T. L., Bachtrog, D., Blackmon, H., Goldberg, E. E., Hahn, M. W., Kirkpatrick, M., et al. (2014). Tree of Sex: A database of sexual systems. Scientific Data, 1, 140015.
Arthropoda	Insecta	Coleoptera	Carabidae	Calathus	Calathus_baeticus	37	19	Ashman, T. L., Bachtrog, D., Blackmon, H., Goldberg, E. E., Hahn, M. W., Kirkpatrick, M., et al. (2014). Tree of Sex: A database of sexual systems. Scientific Data, 1, 140015.
Arthropoda	Insecta	Coleoptera	Carabidae	Calathus	Calathus_brevis	38,37	19	Ashman, T. L., Bachtrog, D., Blackmon, H., Goldberg, E. E., Hahn, M. W., Kirkpatrick, M., et al. (2014). Tree of Sex: A database of sexual systems. Scientific Data, 1, 140015.
Arthropoda	Insecta	Coleoptera	Carabidae	Calathus	Calathus_ciliatus	37	19	Ashman, T. L., Bachtrog, D., Blackmon, H., Goldberg, E. E., Hahn, M. W., Kirkpatrick, M., et al. (2014). Tree of Sex: A database of sexual systems. Scientific Data, 1, 140015.
Arthropoda	Insecta	Coleoptera	Carabidae	Calathus	Calathus_circumseptus	43	22	Ashman, T. L., Bachtrog, D., Blackmon, H., Goldberg, E. E., Hahn, M. W., Kirkpatrick, M., et al. (2014). Tree of Sex: A database of sexual systems. Scientific Data, 1, 140015.
Arthropoda	Insecta	Coleoptera	Carabidae	Calathus	Calathus_cognatus	37	19	Ashman, T. L., Bachtrog, D., Blackmon, H., Goldberg, E. E., Hahn, M. W., Kirkpatrick, M., et al. (2014). Tree of Sex: A database of sexual systems. Scientific Data, 1, 140015.
Arthropoda	Insecta	Coleoptera	Carabidae	Calathus	Calathus_dejeani	38,37	19	Ashman, T. L., Bachtrog, D., Blackmon, H., Goldberg, E. E., Hahn, M. W., Kirkpatrick, M., et al. (2014). Tree of Sex: A database of sexual systems. Scientific Data, 1, 140015.
Arthropoda	Insecta	Coleoptera	Carabidae	Calathus	Calathus_depressus	36	18	Ashman, T. L., Bachtrog, D., Blackmon, H., Goldberg, E. E., Hahn, M. W., Kirkpatrick, M., et al. (2014). Tree of Sex: A database of sexual systems. Scientific Data, 1, 140015.
Arthropoda	Insecta	Coleoptera	Carabidae	Calathus	Calathus_erratus	38,37	19	Ashman, T. L., Bachtrog, D., Blackmon, H., Goldberg, E. E., Hahn, M. W., Kirkpatrick, M., et al. (2014). Tree of Sex: A database of sexual systems. Scientific Data, 1, 140015.
Arthropoda	Insecta	Coleoptera	Carabidae	Calathus	Calathus_freyi	36	18	Ashman, T. L., Bachtrog, D., Blackmon, H., Goldberg, E. E., Hahn, M. W., Kirkpatrick, M., et al. (2014). Tree of Sex: A database of sexual systems. Scientific Data, 1, 140015.
Arthropoda	Insecta	Coleoptera	Carabidae	Calathus	Calathus_fuscipes	38,37,40,39	19,20	Ashman, T. L., Bachtrog, D., Blackmon, H., Goldberg, E. E., Hahn, M. W., Kirkpatrick, M., et al. (2014). Tree of Sex: A database of sexual systems. Scientific Data, 1, 140015.
Arthropoda	Insecta	Coleoptera	Carabidae	Calathus	Calathus_granatensis	38,37	19	Ashman, T. L., Bachtrog, D., Blackmon, H., Goldberg, E. E., Hahn, M. W., Kirkpatrick, M., et al. (2014). Tree of Sex: A database of sexual systems. Scientific Data, 1, 140015.
Arthropoda	Insecta	Coleoptera	Carabidae	Calathus	Calathus_hispanicus	38,37	19	Ashman, T. L., Bachtrog, D., Blackmon, H., Goldberg, E. E., Hahn, M. W., Kirkpatrick, M., et al. (2014). Tree of Sex: A database of sexual systems. Scientific Data, 1, 140015.
Arthropoda	Insecta	Coleoptera	Carabidae	Calathus	Calathus_luctuosus	38	19	Ashman, T. L., Bachtrog, D., Blackmon, H., Goldberg, E. E., Hahn, M. W., Kirkpatrick, M., et al. (2014). Tree of Sex: A database of sexual systems. Scientific Data, 1, 140015.
Arthropoda	Insecta	Coleoptera	Carabidae	Calathus	Calathus_melanocephalus	38,38,37	19	Ashman, T. L., Bachtrog, D., Blackmon, H., Goldberg, E. E., Hahn, M. W., Kirkpatrick, M., et al. (2014). Tree of Sex: A database of sexual systems. Scientific Data, 1, 140015.
Arthropoda	Insecta	Coleoptera	Carabidae	Calathus	Calathus_micropterus	38,37	19	Ashman, T. L., Bachtrog, D., Blackmon, H., Goldberg, E. E., Hahn, M. W., Kirkpatrick, M., et al. (2014). Tree of Sex: A database of sexual systems. Scientific Data, 1, 140015.
Arthropoda	Insecta	Coleoptera	Carabidae	Calathus	Calathus_mollis	39	20	Ashman, T. L., Bachtrog, D., Blackmon, H., Goldberg, E. E., Hahn, M. W., Kirkpatrick, M., et al. (2014). Tree of Sex: A database of sexual systems. Scientific Data, 1, 140015.
Arthropoda	Insecta	Coleoptera	Carabidae	Calathus	Calathus_oreades	37	19	Ashman, T. L., Bachtrog, D., Blackmon, H., Goldberg, E. E., Hahn, M. W., Kirkpatrick, M., et al. (2014). Tree of Sex: A database of sexual systems. Scientific Data, 1, 140015.
Arthropoda	Insecta	Coleoptera	Carabidae	Calathus	Calathus_rectus	38,37	19	Ashman, T. L., Bachtrog, D., Blackmon, H., Goldberg, E. E., Hahn, M. W., Kirkpatrick, M., et al. (2014). Tree of Sex: A database of sexual systems. Scientific Data, 1, 140015.
Arthropoda	Insecta	Coleoptera	Carabidae	Calathus	Calathus_rotundatus	39	20	Ashman, T. L., Bachtrog, D., Blackmon, H., Goldberg, E. E., Hahn, M. W., Kirkpatrick, M., et al. (2014). Tree of Sex: A database of sexual systems. Scientific Data, 1, 140015.
Arthropoda	Insecta	Coleoptera	Carabidae	Calathus	Calathus_rufocastaneus	38,37	19	Ashman, T. L., Bachtrog, D., Blackmon, H., Goldberg, E. E., Hahn, M. W., Kirkpatrick, M., et al. (2014). Tree of Sex: A database of sexual systems. Scientific Data, 1, 140015.
Arthropoda	Insecta	Coleoptera	Carabidae	Calathus	Calathus_spretus	37	19	Ashman, T. L., Bachtrog, D., Blackmon, H., Goldberg, E. E., Hahn, M. W., Kirkpatrick, M., et al. (2014). Tree of Sex: A database of sexual systems. Scientific Data, 1, 140015.
Arthropoda	Insecta	Coleoptera	Carabidae	Calathus	Calathus_vuillefroyi	38,37	19	Ashman, T. L., Bachtrog, D., Blackmon, H., Goldberg, E. E., Hahn, M. W., Kirkpatrick, M., et al. (2014). Tree of Sex: A database of sexual systems. Scientific Data, 1, 140015.
Arthropoda	Insecta	Coleoptera	Carabidae	Calosoma	Calosoma_chinense	28	14	Ashman, T. L., Bachtrog, D., Blackmon, H., Goldberg, E. E., Hahn, M. W., Kirkpatrick, M., et al. (2014). Tree of Sex: A database of sexual systems. Scientific Data, 1, 140015.
Arthropoda	Insecta	Coleoptera	Carabidae	Calosoma	Calosoma_himalayanum	28	14	Ashman, T. L., Bachtrog, D., Blackmon, H., Goldberg, E. E., Hahn, M. W., Kirkpatrick, M., et al. (2014). Tree of Sex: A database of sexual systems. Scientific Data, 1, 140015.
Arthropoda	Insecta	Coleoptera	Carabidae	Calosoma	Calosoma_inquisitor	28	14	Ashman, T. L., Bachtrog, D., Blackmon, H., Goldberg, E. E., Hahn, M. W., Kirkpatrick, M., et al. (2014). Tree of Sex: A database of sexual systems. Scientific Data, 1, 140015.
Arthropoda	Insecta	Coleoptera	Carabidae	Calosoma	Calosoma_maderae	28	14	Ashman, T. L., Bachtrog, D., Blackmon, H., Goldberg, E. E., Hahn, M. W., Kirkpatrick, M., et al. (2014). Tree of Sex: A database of sexual systems. Scientific Data, 1, 140015.
Arthropoda	Insecta	Coleoptera	Carabidae	Calosoma	Calosoma_orientale	28,27	14	Ashman, T. L., Bachtrog, D., Blackmon, H., Goldberg, E. E., Hahn, M. W., Kirkpatrick, M., et al. (2014). Tree of Sex: A database of sexual systems. Scientific Data, 1, 140015.
Arthropoda	Insecta	Coleoptera	Carabidae	Calosoma	Calosoma_sycophanta	28	14	Ashman, T. L., Bachtrog, D., Blackmon, H., Goldberg, E. E., Hahn, M. W., Kirkpatrick, M., et al. (2014). Tree of Sex: A database of sexual systems. Scientific Data, 1, 140015.
Arthropoda	Insecta	Coleoptera	Carabidae	Carabus	Carabus_abbreviatus	28	14	Ashman, T. L., Bachtrog, D., Blackmon, H., Goldberg, E. E., Hahn, M. W., Kirkpatrick, M., et al. (2014). Tree of Sex: A database of sexual systems. Scientific Data, 1, 140015.
Arthropoda	Insecta	Coleoptera	Carabidae	Carabus	Carabus_alpestris	28	14	Ashman, T. L., Bachtrog, D., Blackmon, H., Goldberg, E. E., Hahn, M. W., Kirkpatrick, M., et al. (2014). Tree of Sex: A database of sexual systems. Scientific Data, 1, 140015.
Arthropoda	Insecta	Coleoptera	Carabidae	Carabus	Carabus_arcensis	28	14	Ashman, T. L., Bachtrog, D., Blackmon, H., Goldberg, E. E., Hahn, M. W., Kirkpatrick, M., et al. (2014). Tree of Sex: A database of sexual systems. Scientific Data, 1, 140015.
Arthropoda	Insecta	Coleoptera	Carabidae	Carabus	Carabus_auratus	28	14	Ashman, T. L., Bachtrog, D., Blackmon, H., Goldberg, E. E., Hahn, M. W., Kirkpatrick, M., et al. (2014). Tree of Sex: A database of sexual systems. Scientific Data, 1, 140015.
Arthropoda	Insecta	Coleoptera	Carabidae	Carabus	Carabus_auronitens	28,30,29	14,15	Ashman, T. L., Bachtrog, D., Blackmon, H., Goldberg, E. E., Hahn, M. W., Kirkpatrick, M., et al. (2014). Tree of Sex: A database of sexual systems. Scientific Data, 1, 140015.
Arthropoda	Insecta	Coleoptera	Carabidae	Carabus	Carabus_blaptoides	28	14	Ashman, T. L., Bachtrog, D., Blackmon, H., Goldberg, E. E., Hahn, M. W., Kirkpatrick, M., et al. (2014). Tree of Sex: A database of sexual systems. Scientific Data, 1, 140015.
Arthropoda	Insecta	Coleoptera	Carabidae	Carabus	Carabus_caelatus	28	14	Ashman, T. L., Bachtrog, D., Blackmon, H., Goldberg, E. E., Hahn, M. W., Kirkpatrick, M., et al. (2014). Tree of Sex: A database of sexual systems. Scientific Data, 1, 140015.
Arthropoda	Insecta	Coleoptera	Carabidae	Carabus	Carabus_cancellatus	28,27,28	14	Ashman, T. L., Bachtrog, D., Blackmon, H., Goldberg, E. E., Hahn, M. W., Kirkpatrick, M., et al. (2014). Tree of Sex: A database of sexual systems. Scientific Data, 1, 140015.
Arthropoda	Insecta	Coleoptera	Carabidae	Carabus	Carabus_carinthiacus	28	14	Ashman, T. L., Bachtrog, D., Blackmon, H., Goldberg, E. E., Hahn, M. W., Kirkpatrick, M., et al. (2014). Tree of Sex: A database of sexual systems. Scientific Data, 1, 140015.
Arthropoda	Insecta	Coleoptera	Carabidae	Carabus	Carabus_clatratus	28	14	Ashman, T. L., Bachtrog, D., Blackmon, H., Goldberg, E. E., Hahn, M. W., Kirkpatrick, M., et al. (2014). Tree of Sex: A database of sexual systems. Scientific Data, 1, 140015.
Arthropoda	Insecta	Coleoptera	Carabidae	Carabus	Carabus_coarctatus	28	14	Ashman, T. L., Bachtrog, D., Blackmon, H., Goldberg, E. E., Hahn, M. W., Kirkpatrick, M., et al. (2014). Tree of Sex: A database of sexual systems. Scientific Data, 1, 140015.
Arthropoda	Insecta	Coleoptera	Carabidae	Carabus	Carabus_coriaceus	28	14	Ashman, T. L., Bachtrog, D., Blackmon, H., Goldberg, E. E., Hahn, M. W., Kirkpatrick, M., et al. (2014). Tree of Sex: A database of sexual systems. Scientific Data, 1, 140015.
Arthropoda	Insecta	Coleoptera	Carabidae	Carabus	Carabus_creutzeri	28	14	Ashman, T. L., Bachtrog, D., Blackmon, H., Goldberg, E. E., Hahn, M. W., Kirkpatrick, M., et al. (2014). Tree of Sex: A database of sexual systems. Scientific Data, 1, 140015.
Arthropoda	Insecta	Coleoptera	Carabidae	Carabus	Carabus_croaticus	28	14	Ashman, T. L., Bachtrog, D., Blackmon, H., Goldberg, E. E., Hahn, M. W., Kirkpatrick, M., et al. (2014). Tree of Sex: A database of sexual systems. Scientific Data, 1, 140015.
Arthropoda	Insecta	Coleoptera	Carabidae	Carabus	Carabus_depressus	28	14	Ashman, T. L., Bachtrog, D., Blackmon, H., Goldberg, E. E., Hahn, M. W., Kirkpatrick, M., et al. (2014). Tree of Sex: A database of sexual systems. Scientific Data, 1, 140015.
Arthropoda	Insecta	Coleoptera	Carabidae	Carabus	Carabus_deyrollei	28	14	Ashman, T. L., Bachtrog, D., Blackmon, H., Goldberg, E. E., Hahn, M. W., Kirkpatrick, M., et al. (2014). Tree of Sex: A database of sexual systems. Scientific Data, 1, 140015.
Arthropoda	Insecta	Coleoptera	Carabidae	Carabus	Carabus_errans	28	14	Ashman, T. L., Bachtrog, D., Blackmon, H., Goldberg, E. E., Hahn, M. W., Kirkpatrick, M., et al. (2014). Tree of Sex: A database of sexual systems. Scientific Data, 1, 140015.
Arthropoda	Insecta	Coleoptera	Carabidae	Carabus	Carabus_faustus	28	14	Ashman, T. L., Bachtrog, D., Blackmon, H., Goldberg, E. E., Hahn, M. W., Kirkpatrick, M., et al. (2014). Tree of Sex: A database of sexual systems. Scientific Data, 1, 140015.
Arthropoda	Insecta	Coleoptera	Carabidae	Carabus	Carabus_fruhstorferi	28	14	Ashman, T. L., Bachtrog, D., Blackmon, H., Goldberg, E. E., Hahn, M. W., Kirkpatrick, M., et al. (2014). Tree of Sex: A database of sexual systems. Scientific Data, 1, 140015.
Arthropoda	Insecta	Coleoptera	Carabidae	Carabus	Carabus_galicianus	28	14	Ashman, T. L., Bachtrog, D., Blackmon, H., Goldberg, E. E., Hahn, M. W., Kirkpatrick, M., et al. (2014). Tree of Sex: A database of sexual systems. Scientific Data, 1, 140015.
Arthropoda	Insecta	Coleoptera	Carabidae	Carabus	Carabus_ghilianii	28	14	Ashman, T. L., Bachtrog, D., Blackmon, H., Goldberg, E. E., Hahn, M. W., Kirkpatrick, M., et al. (2014). Tree of Sex: A database of sexual systems. Scientific Data, 1, 140015.
Arthropoda	Insecta	Coleoptera	Carabidae	Carabus	Carabus_glabratus	26,25,28	13,14	Ashman, T. L., Bachtrog, D., Blackmon, H., Goldberg, E. E., Hahn, M. W., Kirkpatrick, M., et al. (2014). Tree of Sex: A database of sexual systems. Scientific Data, 1, 140015.
Arthropoda	Insecta	Coleoptera	Carabidae	Carabus	Carabus_granulatus	18,17,28	9,14	Ashman, T. L., Bachtrog, D., Blackmon, H., Goldberg, E. E., Hahn, M. W., Kirkpatrick, M., et al. (2014). Tree of Sex: A database of sexual systems. Scientific Data, 1, 140015.
Arthropoda	Insecta	Coleoptera	Carabidae	Carabus	Carabus_guadarramus	28	14	Ashman, T. L., Bachtrog, D., Blackmon, H., Goldberg, E. E., Hahn, M. W., Kirkpatrick, M., et al. (2014). Tree of Sex: A database of sexual systems. Scientific Data, 1, 140015.
Arthropoda	Insecta	Coleoptera	Carabidae	Carabus	Carabus_hispanus	28	14	Ashman, T. L., Bachtrog, D., Blackmon, H., Goldberg, E. E., Hahn, M. W., Kirkpatrick, M., et al. (2014). Tree of Sex: A database of sexual systems. Scientific Data, 1, 140015.
Arthropoda	Insecta	Coleoptera	Carabidae	Carabus	Carabus_hortensis	28	14	Ashman, T. L., Bachtrog, D., Blackmon, H., Goldberg, E. E., Hahn, M. W., Kirkpatrick, M., et al. (2014). Tree of Sex: A database of sexual systems. Scientific Data, 1, 140015.
Arthropoda	Insecta	Coleoptera	Carabidae	Carabus	Carabus_intricatus	28	14	Ashman, T. L., Bachtrog, D., Blackmon, H., Goldberg, E. E., Hahn, M. W., Kirkpatrick, M., et al. (2014). Tree of Sex: A database of sexual systems. Scientific Data, 1, 140015.
Arthropoda	Insecta	Coleoptera	Carabidae	Carabus	Carabus_irregularis	28	14	Ashman, T. L., Bachtrog, D., Blackmon, H., Goldberg, E. E., Hahn, M. W., Kirkpatrick, M., et al. (2014). Tree of Sex: A database of sexual systems. Scientific Data, 1, 140015.
Arthropoda	Insecta	Coleoptera	Carabidae	Carabus	Carabus_lineatus	28	14	Ashman, T. L., Bachtrog, D., Blackmon, H., Goldberg, E. E., Hahn, M. W., Kirkpatrick, M., et al. (2014). Tree of Sex: A database of sexual systems. Scientific Data, 1, 140015.
Arthropoda	Insecta	Coleoptera	Carabidae	Carabus	Carabus_lusitanicus	28	14	Ashman, T. L., Bachtrog, D., Blackmon, H., Goldberg, E. E., Hahn, M. W., Kirkpatrick, M., et al. (2014). Tree of Sex: A database of sexual systems. Scientific Data, 1, 140015.
Arthropoda	Insecta	Coleoptera	Carabidae	Carabus	Carabus_melancholicus	28	14	Ashman, T. L., Bachtrog, D., Blackmon, H., Goldberg, E. E., Hahn, M. W., Kirkpatrick, M., et al. (2014). Tree of Sex: A database of sexual systems. Scientific Data, 1, 140015.
Arthropoda	Insecta	Coleoptera	Carabidae	Carabus	Carabus_monticola	28	14	Ashman, T. L., Bachtrog, D., Blackmon, H., Goldberg, E. E., Hahn, M. W., Kirkpatrick, M., et al. (2014). Tree of Sex: A database of sexual systems. Scientific Data, 1, 140015.
Arthropoda	Insecta	Coleoptera	Carabidae	Carabus	Carabus_morbillosus	28	14	Ashman, T. L., Bachtrog, D., Blackmon, H., Goldberg, E. E., Hahn, M. W., Kirkpatrick, M., et al. (2014). Tree of Sex: A database of sexual systems. Scientific Data, 1, 140015.
Arthropoda	Insecta	Coleoptera	Carabidae	Carabus	Carabus_nemoralis	28,28,27,30,29	14,15	Ashman, T. L., Bachtrog, D., Blackmon, H., Goldberg, E. E., Hahn, M. W., Kirkpatrick, M., et al. (2014). Tree of Sex: A database of sexual systems. Scientific Data, 1, 140015.
Arthropoda	Insecta	Coleoptera	Carabidae	Carabus	Carabus_nitens	28	14	Ashman, T. L., Bachtrog, D., Blackmon, H., Goldberg, E. E., Hahn, M. W., Kirkpatrick, M., et al. (2014). Tree of Sex: A database of sexual systems. Scientific Data, 1, 140015.
Arthropoda	Insecta	Coleoptera	Carabidae	Carabus	Carabus_olympiae	28	14	Ashman, T. L., Bachtrog, D., Blackmon, H., Goldberg, E. E., Hahn, M. W., Kirkpatrick, M., et al. (2014). Tree of Sex: A database of sexual systems. Scientific Data, 1, 140015.
Arthropoda	Insecta	Coleoptera	Carabidae	Carabus	Carabus_problematicus	28	14	Ashman, T. L., Bachtrog, D., Blackmon, H., Goldberg, E. E., Hahn, M. W., Kirkpatrick, M., et al. (2014). Tree of Sex: A database of sexual systems. Scientific Data, 1, 140015.
Arthropoda	Insecta	Coleoptera	Carabidae	Carabus	Carabus_punctatoauratus	28,30,29	14,15	Ashman, T. L., Bachtrog, D., Blackmon, H., Goldberg, E. E., Hahn, M. W., Kirkpatrick, M., et al. (2014). Tree of Sex: A database of sexual systems. Scientific Data, 1, 140015.
Arthropoda	Insecta	Coleoptera	Carabidae	Carabus	Carabus_purpurascens	28	14	Ashman, T. L., Bachtrog, D., Blackmon, H., Goldberg, E. E., Hahn, M. W., Kirkpatrick, M., et al. (2014). Tree of Sex: A database of sexual systems. Scientific Data, 1, 140015.
Arthropoda	Insecta	Coleoptera	Carabidae	Carabus	Carabus_pyrenaeus	28	14	Ashman, T. L., Bachtrog, D., Blackmon, H., Goldberg, E. E., Hahn, M. W., Kirkpatrick, M., et al. (2014). Tree of Sex: A database of sexual systems. Scientific Data, 1, 140015.
Arthropoda	Insecta	Coleoptera	Carabidae	Carabus	Carabus_rugosus	28	14	Ashman, T. L., Bachtrog, D., Blackmon, H., Goldberg, E. E., Hahn, M. W., Kirkpatrick, M., et al. (2014). Tree of Sex: A database of sexual systems. Scientific Data, 1, 140015.
Arthropoda	Insecta	Coleoptera	Carabidae	Carabus	Carabus_rutilans	30,29	15	Ashman, T. L., Bachtrog, D., Blackmon, H., Goldberg, E. E., Hahn, M. W., Kirkpatrick, M., et al. (2014). Tree of Sex: A database of sexual systems. Scientific Data, 1, 140015.
Arthropoda	Insecta	Coleoptera	Carabidae	Carabus	Carabus_serratus	26	13	Ashman, T. L., Bachtrog, D., Blackmon, H., Goldberg, E. E., Hahn, M. W., Kirkpatrick, M., et al. (2014). Tree of Sex: A database of sexual systems. Scientific Data, 1, 140015.
Arthropoda	Insecta	Coleoptera	Carabidae	Carabus	Carabus_solieri	28,27	14	Ashman, T. L., Bachtrog, D., Blackmon, H., Goldberg, E. E., Hahn, M. W., Kirkpatrick, M., et al. (2014). Tree of Sex: A database of sexual systems. Scientific Data, 1, 140015.
Arthropoda	Insecta	Coleoptera	Carabidae	Carabus	Carabus_splendens	28,30,29	14,15	Ashman, T. L., Bachtrog, D., Blackmon, H., Goldberg, E. E., Hahn, M. W., Kirkpatrick, M., et al. (2014). Tree of Sex: A database of sexual systems. Scientific Data, 1, 140015.
Arthropoda	Insecta	Coleoptera	Carabidae	Carabus	Carabus_sylvestris	28	14	Ashman, T. L., Bachtrog, D., Blackmon, H., Goldberg, E. E., Hahn, M. W., Kirkpatrick, M., et al. (2014). Tree of Sex: A database of sexual systems. Scientific Data, 1, 140015.
Arthropoda	Insecta	Coleoptera	Carabidae	Carabus	Carabus_variolosus	34	17	Ashman, T. L., Bachtrog, D., Blackmon, H., Goldberg, E. E., Hahn, M. W., Kirkpatrick, M., et al. (2014). Tree of Sex: A database of sexual systems. Scientific Data, 1, 140015.
Arthropoda	Insecta	Coleoptera	Carabidae	Carabus	Carabus_violaceus	28	14	Ashman, T. L., Bachtrog, D., Blackmon, H., Goldberg, E. E., Hahn, M. W., Kirkpatrick, M., et al. (2014). Tree of Sex: A database of sexual systems. Scientific Data, 1, 140015.
Arthropoda	Insecta	Coleoptera	Carabidae	Carenum	Carenum_interruptum	24	12	Ashman, T. L., Bachtrog, D., Blackmon, H., Goldberg, E. E., Hahn, M. W., Kirkpatrick, M., et al. (2014). Tree of Sex: A database of sexual systems. Scientific Data, 1, 140015.
Arthropoda	Insecta	Coleoptera	Carabidae	Carterus	Carterus_fulvipes	58,57	29	Ashman, T. L., Bachtrog, D., Blackmon, H., Goldberg, E. E., Hahn, M. W., Kirkpatrick, M., et al. (2014). Tree of Sex: A database of sexual systems. Scientific Data, 1, 140015.
Arthropoda	Insecta	Coleoptera	Carabidae	Carterus	Carterus_interceptus	57	29	Ashman, T. L., Bachtrog, D., Blackmon, H., Goldberg, E. E., Hahn, M. W., Kirkpatrick, M., et al. (2014). Tree of Sex: A database of sexual systems. Scientific Data, 1, 140015.
Arthropoda	Insecta	Coleoptera	Carabidae	Carterus	Carterus_rotundicollis	57	29	Ashman, T. L., Bachtrog, D., Blackmon, H., Goldberg, E. E., Hahn, M. W., Kirkpatrick, M., et al. (2014). Tree of Sex: A database of sexual systems. Scientific Data, 1, 140015.
Arthropoda	Insecta	Coleoptera	Carabidae	Cassolaia	Spiralia_maura	22	11	Ashman, T. L., Bachtrog, D., Blackmon, H., Goldberg, E. E., Hahn, M. W., Kirkpatrick, M., et al. (2014). Tree of Sex: A database of sexual systems. Scientific Data, 1, 140015.
Arthropoda	Insecta	Coleoptera	Carabidae	Castelnaudia	Castelnaudia_wilsoni	52,51	26	Ashman, T. L., Bachtrog, D., Blackmon, H., Goldberg, E. E., Hahn, M. W., Kirkpatrick, M., et al. (2014). Tree of Sex: A database of sexual systems. Scientific Data, 1, 140015.
Arthropoda	Insecta	Coleoptera	Carabidae	Cephalota	Cephalota_circumdata	22	11	Ashman, T. L., Bachtrog, D., Blackmon, H., Goldberg, E. E., Hahn, M. W., Kirkpatrick, M., et al. (2014). Tree of Sex: A database of sexual systems. Scientific Data, 1, 140015.
Arthropoda	Insecta	Coleoptera	Carabidae	Cephalota	Cephalota_deserticoloides	22	11	Ashman, T. L., Bachtrog, D., Blackmon, H., Goldberg, E. E., Hahn, M. W., Kirkpatrick, M., et al. (2014). Tree of Sex: A database of sexual systems. Scientific Data, 1, 140015.
Arthropoda	Insecta	Coleoptera	Carabidae	Cephalota	Cephalota_litorea	24,22	11,12	Ashman, T. L., Bachtrog, D., Blackmon, H., Goldberg, E. E., Hahn, M. W., Kirkpatrick, M., et al. (2014). Tree of Sex: A database of sexual systems. Scientific Data, 1, 140015.
Arthropoda	Insecta	Coleoptera	Carabidae	Cephalota	Cephalota_maura	24,22	11,12	Ashman, T. L., Bachtrog, D., Blackmon, H., Goldberg, E. E., Hahn, M. W., Kirkpatrick, M., et al. (2014). Tree of Sex: A database of sexual systems. Scientific Data, 1, 140015.
Arthropoda	Insecta	Coleoptera	Carabidae	Ceratoderus	Ceratoderus_bifasciatus	28	14	Ashman, T. L., Bachtrog, D., Blackmon, H., Goldberg, E. E., Hahn, M. W., Kirkpatrick, M., et al. (2014). Tree of Sex: A database of sexual systems. Scientific Data, 1, 140015.
Arthropoda	Insecta	Coleoptera	Carabidae	Ceroglossus	Ceroglossus_chilensis	30,42,41	15,21	Ashman, T. L., Bachtrog, D., Blackmon, H., Goldberg, E. E., Hahn, M. W., Kirkpatrick, M., et al. (2014). Tree of Sex: A database of sexual systems. Scientific Data, 1, 140015.
Arthropoda	Insecta	Coleoptera	Carabidae	Chlaenius	Anomoglossus_emarginatus	38,37	18,19	Ashman, T. L., Bachtrog, D., Blackmon, H., Goldberg, E. E., Hahn, M. W., Kirkpatrick, M., et al. (2014). Tree of Sex: A database of sexual systems. Scientific Data, 1, 140015.
Arthropoda	Insecta	Coleoptera	Carabidae	Chlaenius	Chlaenius_aestivus	34	17	Ashman, T. L., Bachtrog, D., Blackmon, H., Goldberg, E. E., Hahn, M. W., Kirkpatrick, M., et al. (2014). Tree of Sex: A database of sexual systems. Scientific Data, 1, 140015.
Arthropoda	Insecta	Coleoptera	Carabidae	Chlaenius	Chlaenius_baeticus	37	19	Ashman, T. L., Bachtrog, D., Blackmon, H., Goldberg, E. E., Hahn, M. W., Kirkpatrick, M., et al. (2014). Tree of Sex: A database of sexual systems. Scientific Data, 1, 140015.
Arthropoda	Insecta	Coleoptera	Carabidae	Chlaenius	Chlaenius_darlingensis	38,37	19	Ashman, T. L., Bachtrog, D., Blackmon, H., Goldberg, E. E., Hahn, M. W., Kirkpatrick, M., et al. (2014). Tree of Sex: A database of sexual systems. Scientific Data, 1, 140015.
Arthropoda	Insecta	Coleoptera	Carabidae	Chlaenius	Chlaenius_duvaucelii	38,37	19	Ashman, T. L., Bachtrog, D., Blackmon, H., Goldberg, E. E., Hahn, M. W., Kirkpatrick, M., et al. (2014). Tree of Sex: A database of sexual systems. Scientific Data, 1, 140015.
Arthropoda	Insecta	Coleoptera	Carabidae	Chlaenius	Chlaenius_fraterculus	40,39	20	Ashman, T. L., Bachtrog, D., Blackmon, H., Goldberg, E. E., Hahn, M. W., Kirkpatrick, M., et al. (2014). Tree of Sex: A database of sexual systems. Scientific Data, 1, 140015.
Arthropoda	Insecta	Coleoptera	Carabidae	Chlaenius	Chlaenius_fulgidicollis	37	19	Ashman, T. L., Bachtrog, D., Blackmon, H., Goldberg, E. E., Hahn, M. W., Kirkpatrick, M., et al. (2014). Tree of Sex: A database of sexual systems. Scientific Data, 1, 140015.
Arthropoda	Insecta	Coleoptera	Carabidae	Chlaenius	Chlaenius_greyanus	37	19	Ashman, T. L., Bachtrog, D., Blackmon, H., Goldberg, E. E., Hahn, M. W., Kirkpatrick, M., et al. (2014). Tree of Sex: A database of sexual systems. Scientific Data, 1, 140015.
Arthropoda	Insecta	Coleoptera	Carabidae	Chlaenius	Chlaenius_hamifer	38,37	19	Ashman, T. L., Bachtrog, D., Blackmon, H., Goldberg, E. E., Hahn, M. W., Kirkpatrick, M., et al. (2014). Tree of Sex: A database of sexual systems. Scientific Data, 1, 140015.
Arthropoda	Insecta	Coleoptera	Carabidae	Chlaenius	Chlaenius_impressicollis	40,39	20	Ashman, T. L., Bachtrog, D., Blackmon, H., Goldberg, E. E., Hahn, M. W., Kirkpatrick, M., et al. (2014). Tree of Sex: A database of sexual systems. Scientific Data, 1, 140015.
Arthropoda	Insecta	Coleoptera	Carabidae	Chlaenius	Chlaenius_impunctifrons	38,37	19	Ashman, T. L., Bachtrog, D., Blackmon, H., Goldberg, E. E., Hahn, M. W., Kirkpatrick, M., et al. (2014). Tree of Sex: A database of sexual systems. Scientific Data, 1, 140015.
Arthropoda	Insecta	Coleoptera	Carabidae	Chlaenius	Chlaenius_laetiusculus	38,37	19	Makino, S. (1951). An atlas of the chromosome numbers in animals. Iowa State College Press, Ames; Ashman, T. L., Bachtrog, D., Blackmon, H., Goldberg, E. E., Hahn, M. W., Kirkpatrick, M., et al. (2014). Tree of Sex: A database of sexual systems. Scientific Data, 1, 140015.
Arthropoda	Insecta	Coleoptera	Carabidae	Chlaenius	Chlaenius_laticollis	38,37	19	Makino, S. (1951). An atlas of the chromosome numbers in animals. Iowa State College Press, Ames; Ashman, T. L., Bachtrog, D., Blackmon, H., Goldberg, E. E., Hahn, M. W., Kirkpatrick, M., et al. (2014). Tree of Sex: A database of sexual systems. Scientific Data, 1, 140015.
Arthropoda	Insecta	Coleoptera	Carabidae	Chlaenius	Chlaenius_malachinus	38,37	19	Makino, S. (1951). An atlas of the chromosome numbers in animals. Iowa State College Press, Ames; Ashman, T. L., Bachtrog, D., Blackmon, H., Goldberg, E. E., Hahn, M. W., Kirkpatrick, M., et al. (2014). Tree of Sex: A database of sexual systems. Scientific Data, 1, 140015.
Arthropoda	Insecta	Coleoptera	Carabidae	Chlaenius	Chlaenius_nitidicollis	36,35	18	Makino, S. (1951). An atlas of the chromosome numbers in animals. Iowa State College Press, Ames; Ashman, T. L., Bachtrog, D., Blackmon, H., Goldberg, E. E., Hahn, M. W., Kirkpatrick, M., et al. (2014). Tree of Sex: A database of sexual systems. Scientific Data, 1, 140015.
Arthropoda	Insecta	Coleoptera	Carabidae	Chlaenius	Chlaenius_olivieri	37	19	Ashman, T. L., Bachtrog, D., Blackmon, H., Goldberg, E. E., Hahn, M. W., Kirkpatrick, M., et al. (2014). Tree of Sex: A database of sexual systems. Scientific Data, 1, 140015.
Arthropoda	Insecta	Coleoptera	Carabidae	Chlaenius	Chlaenius_orbicollis	38,37	19	Ashman, T. L., Bachtrog, D., Blackmon, H., Goldberg, E. E., Hahn, M. W., Kirkpatrick, M., et al. (2014). Tree of Sex: A database of sexual systems. Scientific Data, 1, 140015.
Arthropoda	Insecta	Coleoptera	Carabidae	Chlaenius	Chlaenius_pallipes	37,38,37	18,19	Ashman, T. L., Bachtrog, D., Blackmon, H., Goldberg, E. E., Hahn, M. W., Kirkpatrick, M., et al. (2014). Tree of Sex: A database of sexual systems. Scientific Data, 1, 140015.
Arthropoda	Insecta	Coleoptera	Carabidae	Chlaenius	Chlaenius_panagaeoides	36,35	18	Ashman, T. L., Bachtrog, D., Blackmon, H., Goldberg, E. E., Hahn, M. W., Kirkpatrick, M., et al. (2014). Tree of Sex: A database of sexual systems. Scientific Data, 1, 140015.
Arthropoda	Insecta	Coleoptera	Carabidae	Chlaenius	Chlaenius_pennsylvanicus	20,38,37	10,19	Ashman, T. L., Bachtrog, D., Blackmon, H., Goldberg, E. E., Hahn, M. W., Kirkpatrick, M., et al. (2014). Tree of Sex: A database of sexual systems. Scientific Data, 1, 140015.
Arthropoda	Insecta	Coleoptera	Carabidae	Chlaenius	Chlaenius_pictus	38,37	19	Ashman, T. L., Bachtrog, D., Blackmon, H., Goldberg, E. E., Hahn, M. W., Kirkpatrick, M., et al. (2014). Tree of Sex: A database of sexual systems. Scientific Data, 1, 140015.
Arthropoda	Insecta	Coleoptera	Carabidae	Chlaenius	Chlaenius_posticus	36,35	18	Ashman, T. L., Bachtrog, D., Blackmon, H., Goldberg, E. E., Hahn, M. W., Kirkpatrick, M., et al. (2014). Tree of Sex: A database of sexual systems. Scientific Data, 1, 140015.
Arthropoda	Insecta	Coleoptera	Carabidae	Chlaenius	Chlaenius_praefectus	38,37	19	Ashman, T. L., Bachtrog, D., Blackmon, H., Goldberg, E. E., Hahn, M. W., Kirkpatrick, M., et al. (2014). Tree of Sex: A database of sexual systems. Scientific Data, 1, 140015.
Arthropoda	Insecta	Coleoptera	Carabidae	Chlaenius	Chlaenius_pretiosus	38,37	19	Ashman, T. L., Bachtrog, D., Blackmon, H., Goldberg, E. E., Hahn, M. W., Kirkpatrick, M., et al. (2014). Tree of Sex: A database of sexual systems. Scientific Data, 1, 140015.
Arthropoda	Insecta	Coleoptera	Carabidae	Chlaenius	Chlaenius_pulcher	40	20	Ashman, T. L., Bachtrog, D., Blackmon, H., Goldberg, E. E., Hahn, M. W., Kirkpatrick, M., et al. (2014). Tree of Sex: A database of sexual systems. Scientific Data, 1, 140015.
Arthropoda	Insecta	Coleoptera	Carabidae	Chlaenius	Chlaenius_scapularis	38,37	19	Ashman, T. L., Bachtrog, D., Blackmon, H., Goldberg, E. E., Hahn, M. W., Kirkpatrick, M., et al. (2014). Tree of Sex: A database of sexual systems. Scientific Data, 1, 140015.
Arthropoda	Insecta	Coleoptera	Carabidae	Chlaenius	Chlaenius_spoliatus	38,37	19	Ashman, T. L., Bachtrog, D., Blackmon, H., Goldberg, E. E., Hahn, M. W., Kirkpatrick, M., et al. (2014). Tree of Sex: A database of sexual systems. Scientific Data, 1, 140015.
Arthropoda	Insecta	Coleoptera	Carabidae	Chlaenius	Chlaenius_tricolor	38,37	19	Ashman, T. L., Bachtrog, D., Blackmon, H., Goldberg, E. E., Hahn, M. W., Kirkpatrick, M., et al. (2014). Tree of Sex: A database of sexual systems. Scientific Data, 1, 140015.
Arthropoda	Insecta	Coleoptera	Carabidae	Chlaenius	Chlaenius_tristis	38,37	19	Ashman, T. L., Bachtrog, D., Blackmon, H., Goldberg, E. E., Hahn, M. W., Kirkpatrick, M., et al. (2014). Tree of Sex: A database of sexual systems. Scientific Data, 1, 140015.
Arthropoda	Insecta	Coleoptera	Carabidae	Chlaenius	Chlaenius_velutinus	38,37	19	Ashman, T. L., Bachtrog, D., Blackmon, H., Goldberg, E. E., Hahn, M. W., Kirkpatrick, M., et al. (2014). Tree of Sex: A database of sexual systems. Scientific Data, 1, 140015.
Arthropoda	Insecta	Coleoptera	Carabidae	Chlaenius	Chlaenius_vestitus	38,37	19	Ashman, T. L., Bachtrog, D., Blackmon, H., Goldberg, E. E., Hahn, M. W., Kirkpatrick, M., et al. (2014). Tree of Sex: A database of sexual systems. Scientific Data, 1, 140015.
Arthropoda	Insecta	Coleoptera	Carabidae	Chlaenius	Chlaenius_virens	38,37	19	Ashman, T. L., Bachtrog, D., Blackmon, H., Goldberg, E. E., Hahn, M. W., Kirkpatrick, M., et al. (2014). Tree of Sex: A database of sexual systems. Scientific Data, 1, 140015.
Arthropoda	Insecta	Coleoptera	Carabidae	Chlaenius	Chlaenius_xanthospilus	36,37,38,37	18,19	Ashman, T. L., Bachtrog, D., Blackmon, H., Goldberg, E. E., Hahn, M. W., Kirkpatrick, M., et al. (2014). Tree of Sex: A database of sexual systems. Scientific Data, 1, 140015.
Arthropoda	Insecta	Coleoptera	Carabidae	Chylnus	Chylnus_substriatus	34	17	Ashman, T. L., Bachtrog, D., Blackmon, H., Goldberg, E. E., Hahn, M. W., Kirkpatrick, M., et al. (2014). Tree of Sex: A database of sexual systems. Scientific Data, 1, 140015.
Arthropoda	Insecta	Coleoptera	Carabidae	Cicindela	Cicindela_albina	23	12	Ashman, T. L., Bachtrog, D., Blackmon, H., Goldberg, E. E., Hahn, M. W., Kirkpatrick, M., et al. (2014). Tree of Sex: A database of sexual systems. Scientific Data, 1, 140015.
Arthropoda	Insecta	Coleoptera	Carabidae	Cicindela	Cicindela_ancocisconensis	22,24,24,22	11,12	Ashman, T. L., Bachtrog, D., Blackmon, H., Goldberg, E. E., Hahn, M. W., Kirkpatrick, M., et al. (2014). Tree of Sex: A database of sexual systems. Scientific Data, 1, 140015.
Arthropoda	Insecta	Coleoptera	Carabidae	Cicindela	Cicindela_angulata	21,23,12	6,11,12	Ashman, T. L., Bachtrog, D., Blackmon, H., Goldberg, E. E., Hahn, M. W., Kirkpatrick, M., et al. (2014). Tree of Sex: A database of sexual systems. Scientific Data, 1, 140015.
Arthropoda	Insecta	Coleoptera	Carabidae	Cicindela	Cicindela_aterrima	22	11	Ashman, T. L., Bachtrog, D., Blackmon, H., Goldberg, E. E., Hahn, M. W., Kirkpatrick, M., et al. (2014). Tree of Sex: A database of sexual systems. Scientific Data, 1, 140015.
Arthropoda	Insecta	Coleoptera	Carabidae	Cicindela	Cicindela_aurulenta	24,22	11,12	Ashman, T. L., Bachtrog, D., Blackmon, H., Goldberg, E. E., Hahn, M. W., Kirkpatrick, M., et al. (2014). Tree of Sex: A database of sexual systems. Scientific Data, 1, 140015.
Arthropoda	Insecta	Coleoptera	Carabidae	Cicindela	Cicindela_campestris	24,22	11,12	Ashman, T. L., Bachtrog, D., Blackmon, H., Goldberg, E. E., Hahn, M. W., Kirkpatrick, M., et al. (2014). Tree of Sex: A database of sexual systems. Scientific Data, 1, 140015.
Arthropoda	Insecta	Coleoptera	Carabidae	Cicindela	Cicindela_chloris	23	12	Ashman, T. L., Bachtrog, D., Blackmon, H., Goldberg, E. E., Hahn, M. W., Kirkpatrick, M., et al. (2014). Tree of Sex: A database of sexual systems. Scientific Data, 1, 140015.
Arthropoda	Insecta	Coleoptera	Carabidae	Cicindela	Cicindela_cincta	27	14	Ashman, T. L., Bachtrog, D., Blackmon, H., Goldberg, E. E., Hahn, M. W., Kirkpatrick, M., et al. (2014). Tree of Sex: A database of sexual systems. Scientific Data, 1, 140015.
Arthropoda	Insecta	Coleoptera	Carabidae	Cicindela	Cicindela_dorsalis	22	11	Ashman, T. L., Bachtrog, D., Blackmon, H., Goldberg, E. E., Hahn, M. W., Kirkpatrick, M., et al. (2014). Tree of Sex: A database of sexual systems. Scientific Data, 1, 140015.
Arthropoda	Insecta	Coleoptera	Carabidae	Cicindela	Cicindela_duodecimguttata	22	11	Ashman, T. L., Bachtrog, D., Blackmon, H., Goldberg, E. E., Hahn, M. W., Kirkpatrick, M., et al. (2014). Tree of Sex: A database of sexual systems. Scientific Data, 1, 140015.
Arthropoda	Insecta	Coleoptera	Carabidae	Cicindela	Cicindela_duponti	23	12	Ashman, T. L., Bachtrog, D., Blackmon, H., Goldberg, E. E., Hahn, M. W., Kirkpatrick, M., et al. (2014). Tree of Sex: A database of sexual systems. Scientific Data, 1, 140015.
Arthropoda	Insecta	Coleoptera	Carabidae	Cicindela	Cicindela_flohri	22	11	Makino, S. (1951). An atlas of the chromosome numbers in animals. Iowa State College Press, Ames; Ashman, T. L., Bachtrog, D., Blackmon, H., Goldberg, E. E., Hahn, M. W., Kirkpatrick, M., et al. (2014). Tree of Sex: A database of sexual systems. Scientific Data, 1, 140015.
Arthropoda	Insecta	Coleoptera	Carabidae	Cicindela	Cicindela_formosa	22	11	Makino, S. (1951). An atlas of the chromosome numbers in animals. Iowa State College Press, Ames; Ashman, T. L., Bachtrog, D., Blackmon, H., Goldberg, E. E., Hahn, M. W., Kirkpatrick, M., et al. (2014). Tree of Sex: A database of sexual systems. Scientific Data, 1, 140015.
Arthropoda	Insecta	Coleoptera	Carabidae	Cicindela	Cicindela_funerea	23	12	Makino, S. (1951). An atlas of the chromosome numbers in animals. Iowa State College Press, Ames; Ashman, T. L., Bachtrog, D., Blackmon, H., Goldberg, E. E., Hahn, M. W., Kirkpatrick, M., et al. (2014). Tree of Sex: A database of sexual systems. Scientific Data, 1, 140015.
Arthropoda	Insecta	Coleoptera	Carabidae	Cicindela	Cicindela_hispanica	22,21	11	Ashman, T. L., Bachtrog, D., Blackmon, H., Goldberg, E. E., Hahn, M. W., Kirkpatrick, M., et al. (2014). Tree of Sex: A database of sexual systems. Scientific Data, 1, 140015; Makino, S. (1951). An atlas of the chromosome numbers in animals. Iowa State College Press, Ames; Ashman, T. L., Bachtrog, D., Blackmon, H., Goldberg, E. E., Hahn, M. W., Kirkpatrick, M., et al. (2014). Tree of Sex: A datab…
Arthropoda	Insecta	Coleoptera	Carabidae	Cicindela	Cicindela_hybrida	24,22	11,12	Ashman, T. L., Bachtrog, D., Blackmon, H., Goldberg, E. E., Hahn, M. W., Kirkpatrick, M., et al. (2014). Tree of Sex: A database of sexual systems. Scientific Data, 1, 140015.
Arthropoda	Insecta	Coleoptera	Carabidae	Cicindela	Cicindela_intermedia	21	11	Ashman, T. L., Bachtrog, D., Blackmon, H., Goldberg, E. E., Hahn, M. W., Kirkpatrick, M., et al. (2014). Tree of Sex: A database of sexual systems. Scientific Data, 1, 140015.
Arthropoda	Insecta	Coleoptera	Carabidae	Cicindela	Cicindela_littoralis	24,22	11,12	Ashman, T. L., Bachtrog, D., Blackmon, H., Goldberg, E. E., Hahn, M. W., Kirkpatrick, M., et al. (2014). Tree of Sex: A database of sexual systems. Scientific Data, 1, 140015.
Arthropoda	Insecta	Coleoptera	Carabidae	Cicindela	Cicindela_lugubris	24,22	11,12	Ashman, T. L., Bachtrog, D., Blackmon, H., Goldberg, E. E., Hahn, M. W., Kirkpatrick, M., et al. (2014). Tree of Sex: A database of sexual systems. Scientific Data, 1, 140015.
Arthropoda	Insecta	Coleoptera	Carabidae	Cicindela	Cicindela_lunulata	24,22	11,12	Ashman, T. L., Bachtrog, D., Blackmon, H., Goldberg, E. E., Hahn, M. W., Kirkpatrick, M., et al. (2014). Tree of Sex: A database of sexual systems. Scientific Data, 1, 140015.
Arthropoda	Insecta	Coleoptera	Carabidae	Cicindela	Cicindela_maroccana	26,23	12,13	Ashman, T. L., Bachtrog, D., Blackmon, H., Goldberg, E. E., Hahn, M. W., Kirkpatrick, M., et al. (2014). Tree of Sex: A database of sexual systems. Scientific Data, 1, 140015.
Arthropoda	Insecta	Coleoptera	Carabidae	Cicindela	Cicindela_minuta	23	12	Ashman, T. L., Bachtrog, D., Blackmon, H., Goldberg, E. E., Hahn, M. W., Kirkpatrick, M., et al. (2014). Tree of Sex: A database of sexual systems. Scientific Data, 1, 140015.
Arthropoda	Insecta	Coleoptera	Carabidae	Cicindela	Cicindela_multiguttata	23	12	Ashman, T. L., Bachtrog, D., Blackmon, H., Goldberg, E. E., Hahn, M. W., Kirkpatrick, M., et al. (2014). Tree of Sex: A database of sexual systems. Scientific Data, 1, 140015.
Arthropoda	Insecta	Coleoptera	Carabidae	Cicindela	Cicindela_nebuligera	21	11	Ashman, T. L., Bachtrog, D., Blackmon, H., Goldberg, E. E., Hahn, M. W., Kirkpatrick, M., et al. (2014). Tree of Sex: A database of sexual systems. Scientific Data, 1, 140015.
Arthropoda	Insecta	Coleoptera	Carabidae	Cicindela	Cicindela_nigrocoerulea	23	12	Ashman, T. L., Bachtrog, D., Blackmon, H., Goldberg, E. E., Hahn, M. W., Kirkpatrick, M., et al. (2014). Tree of Sex: A database of sexual systems. Scientific Data, 1, 140015.
Arthropoda	Insecta	Coleoptera	Carabidae	Cicindela	Cicindela_obsoleta	22	11	Ashman, T. L., Bachtrog, D., Blackmon, H., Goldberg, E. E., Hahn, M. W., Kirkpatrick, M., et al. (2014). Tree of Sex: A database of sexual systems. Scientific Data, 1, 140015.
Arthropoda	Insecta	Coleoptera	Carabidae	Cicindela	Cicindela_ocellata	21	11	Makino, S. (1951). An atlas of the chromosome numbers in animals. Iowa State College Press, Ames; Ashman, T. L., Bachtrog, D., Blackmon, H., Goldberg, E. E., Hahn, M. W., Kirkpatrick, M., et al. (2014). Tree of Sex: A database of sexual systems. Scientific Data, 1, 140015.
Arthropoda	Insecta	Coleoptera	Carabidae	Cicindela	Cicindela_oregona	22	11	Ashman, T. L., Bachtrog, D., Blackmon, H., Goldberg, E. E., Hahn, M. W., Kirkpatrick, M., et al. (2014). Tree of Sex: A database of sexual systems. Scientific Data, 1, 140015.
Arthropoda	Insecta	Coleoptera	Carabidae	Cicindela	Cicindela_pimeriana	20,22	10,11	Ashman, T. L., Bachtrog, D., Blackmon, H., Goldberg, E. E., Hahn, M. W., Kirkpatrick, M., et al. (2014). Tree of Sex: A database of sexual systems. Scientific Data, 1, 140015.
Arthropoda	Insecta	Coleoptera	Carabidae	Cicindela	Cicindela_punctulata	22	11	Ashman, T. L., Bachtrog, D., Blackmon, H., Goldberg, E. E., Hahn, M. W., Kirkpatrick, M., et al. (2014). Tree of Sex: A database of sexual systems. Scientific Data, 1, 140015.
Arthropoda	Insecta	Coleoptera	Carabidae	Cicindela	Cicindela_purpurea	22,24,22	11,12	Ashman, T. L., Bachtrog, D., Blackmon, H., Goldberg, E. E., Hahn, M. W., Kirkpatrick, M., et al. (2014). Tree of Sex: A database of sexual systems. Scientific Data, 1, 140015.
Arthropoda	Insecta	Coleoptera	Carabidae	Cicindela	Cicindela_repanda	22,24,21	11,12	Ashman, T. L., Bachtrog, D., Blackmon, H., Goldberg, E. E., Hahn, M. W., Kirkpatrick, M., et al. (2014). Tree of Sex: A database of sexual systems. Scientific Data, 1, 140015.
Arthropoda	Insecta	Coleoptera	Carabidae	Cicindela	Cicindela_roseiventris	22	11	Ashman, T. L., Bachtrog, D., Blackmon, H., Goldberg, E. E., Hahn, M. W., Kirkpatrick, M., et al. (2014). Tree of Sex: A database of sexual systems. Scientific Data, 1, 140015.
Arthropoda	Insecta	Coleoptera	Carabidae	Cicindela	Cicindela_rufiventris	22	11	Ashman, T. L., Bachtrog, D., Blackmon, H., Goldberg, E. E., Hahn, M. W., Kirkpatrick, M., et al. (2014). Tree of Sex: A database of sexual systems. Scientific Data, 1, 140015.
Arthropoda	Insecta	Coleoptera	Carabidae	Cicindela	Cicindela_rugatilis	21	11	Ashman, T. L., Bachtrog, D., Blackmon, H., Goldberg, E. E., Hahn, M. W., Kirkpatrick, M., et al. (2014). Tree of Sex: A database of sexual systems. Scientific Data, 1, 140015.
Arthropoda	Insecta	Coleoptera	Carabidae	Cicindela	Cicindela_scutellaris	22,21	11	Ashman, T. L., Bachtrog, D., Blackmon, H., Goldberg, E. E., Hahn, M. W., Kirkpatrick, M., et al. (2014). Tree of Sex: A database of sexual systems. Scientific Data, 1, 140015.
Arthropoda	Insecta	Coleoptera	Carabidae	Cicindela	Cicindela_sedecimpunctata	21	11	Ashman, T. L., Bachtrog, D., Blackmon, H., Goldberg, E. E., Hahn, M. W., Kirkpatrick, M., et al. (2014). Tree of Sex: A database of sexual systems. Scientific Data, 1, 140015.
Arthropoda	Insecta	Coleoptera	Carabidae	Cicindela	Cicindela_sexguttata	21,22,24	11,12	Ashman, T. L., Bachtrog, D., Blackmon, H., Goldberg, E. E., Hahn, M. W., Kirkpatrick, M., et al. (2014). Tree of Sex: A database of sexual systems. Scientific Data, 1, 140015.
Arthropoda	Insecta	Coleoptera	Carabidae	Cicindela	Cicindela_sexpunctata	23	12	Ashman, T. L., Bachtrog, D., Blackmon, H., Goldberg, E. E., Hahn, M. W., Kirkpatrick, M., et al. (2014). Tree of Sex: A database of sexual systems. Scientific Data, 1, 140015.
Arthropoda	Insecta	Coleoptera	Carabidae	Cicindela	Cicindela_splendida	22	11	Ashman, T. L., Bachtrog, D., Blackmon, H., Goldberg, E. E., Hahn, M. W., Kirkpatrick, M., et al. (2014). Tree of Sex: A database of sexual systems. Scientific Data, 1, 140015.
Arthropoda	Insecta	Coleoptera	Carabidae	Cicindela	Cicindela_suturalis	26,23	12,13	Ashman, T. L., Bachtrog, D., Blackmon, H., Goldberg, E. E., Hahn, M. W., Kirkpatrick, M., et al. (2014). Tree of Sex: A database of sexual systems. Scientific Data, 1, 140015.
Arthropoda	Insecta	Coleoptera	Carabidae	Cicindela	Cicindela_sylvicola	24,22	11,12	Ashman, T. L., Bachtrog, D., Blackmon, H., Goldberg, E. E., Hahn, M. W., Kirkpatrick, M., et al. (2014). Tree of Sex: A database of sexual systems. Scientific Data, 1, 140015.
Arthropoda	Insecta	Coleoptera	Carabidae	Cicindela	Cicindela_tranquebarica	22,21	11	Ashman, T. L., Bachtrog, D., Blackmon, H., Goldberg, E. E., Hahn, M. W., Kirkpatrick, M., et al. (2014). Tree of Sex: A database of sexual systems. Scientific Data, 1, 140015.
Arthropoda	Insecta	Coleoptera	Carabidae	Cicindela	Cicindela_trifasciata	42,40	20,21	Ashman, T. L., Bachtrog, D., Blackmon, H., Goldberg, E. E., Hahn, M. W., Kirkpatrick, M., et al. (2014). Tree of Sex: A database of sexual systems. Scientific Data, 1, 140015.
Arthropoda	Insecta	Coleoptera	Carabidae	Cicindela	Cicindela_virgula	23	12	Ashman, T. L., Bachtrog, D., Blackmon, H., Goldberg, E. E., Hahn, M. W., Kirkpatrick, M., et al. (2014). Tree of Sex: A database of sexual systems. Scientific Data, 1, 140015.
Arthropoda	Insecta	Coleoptera	Carabidae	Cicindela	Cicindela_viridilabris	21	11	Ashman, T. L., Bachtrog, D., Blackmon, H., Goldberg, E. E., Hahn, M. W., Kirkpatrick, M., et al. (2014). Tree of Sex: A database of sexual systems. Scientific Data, 1, 140015.
Arthropoda	Insecta	Coleoptera	Carabidae	Clivina	Clivina_australasiae	24	12	Ashman, T. L., Bachtrog, D., Blackmon, H., Goldberg, E. E., Hahn, M. W., Kirkpatrick, M., et al. (2014). Tree of Sex: A database of sexual systems. Scientific Data, 1, 140015.
Arthropoda	Insecta	Coleoptera	Carabidae	Clivina	Clivina_dilutipes	24	12	Ashman, T. L., Bachtrog, D., Blackmon, H., Goldberg, E. E., Hahn, M. W., Kirkpatrick, M., et al. (2014). Tree of Sex: A database of sexual systems. Scientific Data, 1, 140015.
Arthropoda	Insecta	Coleoptera	Carabidae	Clivina	Clivina_fossor	44,46	22,23	Ashman, T. L., Bachtrog, D., Blackmon, H., Goldberg, E. E., Hahn, M. W., Kirkpatrick, M., et al. (2014). Tree of Sex: A database of sexual systems. Scientific Data, 1, 140015.
Arthropoda	Insecta	Coleoptera	Carabidae	Clivina	Clivina_ypsilon	30	15	Ashman, T. L., Bachtrog, D., Blackmon, H., Goldberg, E. E., Hahn, M. W., Kirkpatrick, M., et al. (2014). Tree of Sex: A database of sexual systems. Scientific Data, 1, 140015.
Arthropoda	Insecta	Coleoptera	Carabidae	Colfax	Colfax_creagris	34	17	Ashman, T. L., Bachtrog, D., Blackmon, H., Goldberg, E. E., Hahn, M. W., Kirkpatrick, M., et al. (2014). Tree of Sex: A database of sexual systems. Scientific Data, 1, 140015.
Arthropoda	Insecta	Coleoptera	Carabidae	Colfax	Colfax_stevensi	34	17	Ashman, T. L., Bachtrog, D., Blackmon, H., Goldberg, E. E., Hahn, M. W., Kirkpatrick, M., et al. (2014). Tree of Sex: A database of sexual systems. Scientific Data, 1, 140015.
Arthropoda	Insecta	Coleoptera	Carabidae	Cosnania	Cosnania_pensylvanica	18	9	Ashman, T. L., Bachtrog, D., Blackmon, H., Goldberg, E. E., Hahn, M. W., Kirkpatrick, M., et al. (2014). Tree of Sex: A database of sexual systems. Scientific Data, 1, 140015.
Arthropoda	Insecta	Coleoptera	Carabidae	Ctenostoma	Ctenostoma_ornatum	17	9	Ashman, T. L., Bachtrog, D., Blackmon, H., Goldberg, E. E., Hahn, M. W., Kirkpatrick, M., et al. (2014). Tree of Sex: A database of sexual systems. Scientific Data, 1, 140015.
Arthropoda	Insecta	Coleoptera	Carabidae	Ctenostoma	Ctenostoma_rugosum	18	9	Ashman, T. L., Bachtrog, D., Blackmon, H., Goldberg, E. E., Hahn, M. W., Kirkpatrick, M., et al. (2014). Tree of Sex: A database of sexual systems. Scientific Data, 1, 140015.
Arthropoda	Insecta	Coleoptera	Carabidae	Cychrus	Cychrus_caraboides	24,23	12	Ashman, T. L., Bachtrog, D., Blackmon, H., Goldberg, E. E., Hahn, M. W., Kirkpatrick, M., et al. (2014). Tree of Sex: A database of sexual systems. Scientific Data, 1, 140015.
Arthropoda	Insecta	Coleoptera	Carabidae	Cylindera	Cylindera_agnata	23	12	Ashman, T. L., Bachtrog, D., Blackmon, H., Goldberg, E. E., Hahn, M. W., Kirkpatrick, M., et al. (2014). Tree of Sex: A database of sexual systems. Scientific Data, 1, 140015.
Arthropoda	Insecta	Coleoptera	Carabidae	Cylindera	Cylindera_bigemina	23	12	Ashman, T. L., Bachtrog, D., Blackmon, H., Goldberg, E. E., Hahn, M. W., Kirkpatrick, M., et al. (2014). Tree of Sex: A database of sexual systems. Scientific Data, 1, 140015.
Arthropoda	Insecta	Coleoptera	Carabidae	Cylindera	Cylindera_brevis	23	12	Ashman, T. L., Bachtrog, D., Blackmon, H., Goldberg, E. E., Hahn, M. W., Kirkpatrick, M., et al. (2014). Tree of Sex: A database of sexual systems. Scientific Data, 1, 140015.
Arthropoda	Insecta	Coleoptera	Carabidae	Cylindera	Cylindera_cognata	21	11	Ashman, T. L., Bachtrog, D., Blackmon, H., Goldberg, E. E., Hahn, M. W., Kirkpatrick, M., et al. (2014). Tree of Sex: A database of sexual systems. Scientific Data, 1, 140015.
Arthropoda	Insecta	Coleoptera	Carabidae	Cylindera	Cylindera_cyclobregma	21	11	Ashman, T. L., Bachtrog, D., Blackmon, H., Goldberg, E. E., Hahn, M. W., Kirkpatrick, M., et al. (2014). Tree of Sex: A database of sexual systems. Scientific Data, 1, 140015.
Arthropoda	Insecta	Coleoptera	Carabidae	Cylindera	Cylindera_dromicoides	21	11	Ashman, T. L., Bachtrog, D., Blackmon, H., Goldberg, E. E., Hahn, M. W., Kirkpatrick, M., et al. (2014). Tree of Sex: A database of sexual systems. Scientific Data, 1, 140015.
Arthropoda	Insecta	Coleoptera	Carabidae	Cylindera	Cylindera_germanica	16,18	8,9	Ashman, T. L., Bachtrog, D., Blackmon, H., Goldberg, E. E., Hahn, M. W., Kirkpatrick, M., et al. (2014). Tree of Sex: A database of sexual systems. Scientific Data, 1, 140015.
Arthropoda	Insecta	Coleoptera	Carabidae	Cylindera	Cylindera_holosericea	21	11	Ashman, T. L., Bachtrog, D., Blackmon, H., Goldberg, E. E., Hahn, M. W., Kirkpatrick, M., et al. (2014). Tree of Sex: A database of sexual systems. Scientific Data, 1, 140015.
Arthropoda	Insecta	Coleoptera	Carabidae	Cylindera	Cylindera_lemniscata	23	12	Ashman, T. L., Bachtrog, D., Blackmon, H., Goldberg, E. E., Hahn, M. W., Kirkpatrick, M., et al. (2014). Tree of Sex: A database of sexual systems. Scientific Data, 1, 140015.
Arthropoda	Insecta	Coleoptera	Carabidae	Cylindera	Cylindera_paludosa	16	8	Ashman, T. L., Bachtrog, D., Blackmon, H., Goldberg, E. E., Hahn, M. W., Kirkpatrick, M., et al. (2014). Tree of Sex: A database of sexual systems. Scientific Data, 1, 140015.
Arthropoda	Insecta	Coleoptera	Carabidae	Cylindera	Cylindera_severini	21	11	Ashman, T. L., Bachtrog, D., Blackmon, H., Goldberg, E. E., Hahn, M. W., Kirkpatrick, M., et al. (2014). Tree of Sex: A database of sexual systems. Scientific Data, 1, 140015.
Arthropoda	Insecta	Coleoptera	Carabidae	Cylindera	Cylindera_spinolae	21	11	Ashman, T. L., Bachtrog, D., Blackmon, H., Goldberg, E. E., Hahn, M. W., Kirkpatrick, M., et al. (2014). Tree of Sex: A database of sexual systems. Scientific Data, 1, 140015.
Arthropoda	Insecta	Coleoptera	Carabidae	Cylindera	Cylindera_trisignata	23,26	12,13	Ashman, T. L., Bachtrog, D., Blackmon, H., Goldberg, E. E., Hahn, M. W., Kirkpatrick, M., et al. (2014). Tree of Sex: A database of sexual systems. Scientific Data, 1, 140015.
Arthropoda	Insecta	Coleoptera	Carabidae	Cylindera	Cylindera_viduata	23	12	Ashman, T. L., Bachtrog, D., Blackmon, H., Goldberg, E. E., Hahn, M. W., Kirkpatrick, M., et al. (2014). Tree of Sex: A database of sexual systems. Scientific Data, 1, 140015.
Arthropoda	Insecta	Coleoptera	Carabidae	Cymatopterus	Cymatopterus_striatus	40,42,41,44	20,21,22	Ashman, T. L., Bachtrog, D., Blackmon, H., Goldberg, E. E., Hahn, M. W., Kirkpatrick, M., et al. (2014). Tree of Sex: A database of sexual systems. Scientific Data, 1, 140015.
Arthropoda	Insecta	Coleoptera	Carabidae	Cymindis	Cymindis_affinis	36	18	Ashman, T. L., Bachtrog, D., Blackmon, H., Goldberg, E. E., Hahn, M. W., Kirkpatrick, M., et al. (2014). Tree of Sex: A database of sexual systems. Scientific Data, 1, 140015.
Arthropoda	Insecta	Coleoptera	Carabidae	Cymindis	Cymindis_bedeli	44,43	22	Ashman, T. L., Bachtrog, D., Blackmon, H., Goldberg, E. E., Hahn, M. W., Kirkpatrick, M., et al. (2014). Tree of Sex: A database of sexual systems. Scientific Data, 1, 140015.
Arthropoda	Insecta	Coleoptera	Carabidae	Cymindis	Cymindis_cincta	37	19	Ashman, T. L., Bachtrog, D., Blackmon, H., Goldberg, E. E., Hahn, M. W., Kirkpatrick, M., et al. (2014). Tree of Sex: A database of sexual systems. Scientific Data, 1, 140015.
Arthropoda	Insecta	Coleoptera	Carabidae	Cymindis	Cymindis_coadunata	36	18	Ashman, T. L., Bachtrog, D., Blackmon, H., Goldberg, E. E., Hahn, M. W., Kirkpatrick, M., et al. (2014). Tree of Sex: A database of sexual systems. Scientific Data, 1, 140015.
Arthropoda	Insecta	Coleoptera	Carabidae	Cymindis	Cymindis_lineola	37	19	Ashman, T. L., Bachtrog, D., Blackmon, H., Goldberg, E. E., Hahn, M. W., Kirkpatrick, M., et al. (2014). Tree of Sex: A database of sexual systems. Scientific Data, 1, 140015.
Arthropoda	Insecta	Coleoptera	Carabidae	Cymindis	Cymindis_scapularis	36	18	Ashman, T. L., Bachtrog, D., Blackmon, H., Goldberg, E. E., Hahn, M. W., Kirkpatrick, M., et al. (2014). Tree of Sex: A database of sexual systems. Scientific Data, 1, 140015.
Arthropoda	Insecta	Coleoptera	Carabidae	Daptus	Daptus_vittatus	38,37	19	Ashman, T. L., Bachtrog, D., Blackmon, H., Goldberg, E. E., Hahn, M. W., Kirkpatrick, M., et al. (2014). Tree of Sex: A database of sexual systems. Scientific Data, 1, 140015.
Arthropoda	Insecta	Coleoptera	Carabidae	Demetrias	Demetrias_atricapillus	36,35	18	Ashman, T. L., Bachtrog, D., Blackmon, H., Goldberg, E. E., Hahn, M. W., Kirkpatrick, M., et al. (2014). Tree of Sex: A database of sexual systems. Scientific Data, 1, 140015.
Arthropoda	Insecta	Coleoptera	Carabidae	Demetrias	Demetrias_imperialis	44	22	Ashman, T. L., Bachtrog, D., Blackmon, H., Goldberg, E. E., Hahn, M. W., Kirkpatrick, M., et al. (2014). Tree of Sex: A database of sexual systems. Scientific Data, 1, 140015.
Arthropoda	Insecta	Coleoptera	Carabidae	Dicheirotrichus	Dicheirotrichus_godarti	39	20	Ashman, T. L., Bachtrog, D., Blackmon, H., Goldberg, E. E., Hahn, M. W., Kirkpatrick, M., et al. (2014). Tree of Sex: A database of sexual systems. Scientific Data, 1, 140015.
Arthropoda	Insecta	Coleoptera	Carabidae	Dicheirotrichus	Dicheirotrichus_obsoletus	37	19	Ashman, T. L., Bachtrog, D., Blackmon, H., Goldberg, E. E., Hahn, M. W., Kirkpatrick, M., et al. (2014). Tree of Sex: A database of sexual systems. Scientific Data, 1, 140015.
Arthropoda	Insecta	Coleoptera	Carabidae	Dicrochile	Dicrochile_brevicollis	56,55	28	Ashman, T. L., Bachtrog, D., Blackmon, H., Goldberg, E. E., Hahn, M. W., Kirkpatrick, M., et al. (2014). Tree of Sex: A database of sexual systems. Scientific Data, 1, 140015.
Arthropoda	Insecta	Coleoptera	Carabidae	Dinodes	Dinodes_galaecianus	38,37	19	Ashman, T. L., Bachtrog, D., Blackmon, H., Goldberg, E. E., Hahn, M. W., Kirkpatrick, M., et al. (2014). Tree of Sex: A database of sexual systems. Scientific Data, 1, 140015.
Arthropoda	Insecta	Coleoptera	Carabidae	Dinodes	Dinodes_seoanei	46	23	Ashman, T. L., Bachtrog, D., Blackmon, H., Goldberg, E. E., Hahn, M. W., Kirkpatrick, M., et al. (2014). Tree of Sex: A database of sexual systems. Scientific Data, 1, 140015.
Arthropoda	Insecta	Coleoptera	Carabidae	Diplocheila	Diplocheila_latifrons	38,37	19	Ashman, T. L., Bachtrog, D., Blackmon, H., Goldberg, E. E., Hahn, M. W., Kirkpatrick, M., et al. (2014). Tree of Sex: A database of sexual systems. Scientific Data, 1, 140015.
Arthropoda	Insecta	Coleoptera	Carabidae	Diplocheila	Diplocheila_perscissa	40,39	20	Ashman, T. L., Bachtrog, D., Blackmon, H., Goldberg, E. E., Hahn, M. W., Kirkpatrick, M., et al. (2014). Tree of Sex: A database of sexual systems. Scientific Data, 1, 140015.
Arthropoda	Insecta	Coleoptera	Carabidae	Diplocheila	Diplocheila_polita	42	21	Ashman, T. L., Bachtrog, D., Blackmon, H., Goldberg, E. E., Hahn, M. W., Kirkpatrick, M., et al. (2014). Tree of Sex: A database of sexual systems. Scientific Data, 1, 140015.
Arthropoda	Insecta	Coleoptera	Carabidae	Diplous	Diplous_californicus	38,37	19	Ashman, T. L., Bachtrog, D., Blackmon, H., Goldberg, E. E., Hahn, M. W., Kirkpatrick, M., et al. (2014). Tree of Sex: A database of sexual systems. Scientific Data, 1, 140015.
Arthropoda	Insecta	Coleoptera	Carabidae	Distichus	Distichus_planus	40,39	20	Ashman, T. L., Bachtrog, D., Blackmon, H., Goldberg, E. E., Hahn, M. W., Kirkpatrick, M., et al. (2014). Tree of Sex: A database of sexual systems. Scientific Data, 1, 140015.
Arthropoda	Insecta	Coleoptera	Carabidae	Ditomus	Ditomus_calydonius	58,57	29	Ashman, T. L., Bachtrog, D., Blackmon, H., Goldberg, E. E., Hahn, M. W., Kirkpatrick, M., et al. (2014). Tree of Sex: A database of sexual systems. Scientific Data, 1, 140015.
Arthropoda	Insecta	Coleoptera	Carabidae	Ditomus	Ditomus_tricuspidatus	59	30	Ashman, T. L., Bachtrog, D., Blackmon, H., Goldberg, E. E., Hahn, M. W., Kirkpatrick, M., et al. (2014). Tree of Sex: A database of sexual systems. Scientific Data, 1, 140015.
Arthropoda	Insecta	Coleoptera	Carabidae	Dixus	Dixus_capito	70,69	35	Ashman, T. L., Bachtrog, D., Blackmon, H., Goldberg, E. E., Hahn, M. W., Kirkpatrick, M., et al. (2014). Tree of Sex: A database of sexual systems. Scientific Data, 1, 140015.
Arthropoda	Insecta	Coleoptera	Carabidae	Dixus	Dixus_clypeatus	46,45	23	Ashman, T. L., Bachtrog, D., Blackmon, H., Goldberg, E. E., Hahn, M. W., Kirkpatrick, M., et al. (2014). Tree of Sex: A database of sexual systems. Scientific Data, 1, 140015.
Arthropoda	Insecta	Coleoptera	Carabidae	Dixus	Dixus_sphaerocephalus	56,55	28	Ashman, T. L., Bachtrog, D., Blackmon, H., Goldberg, E. E., Hahn, M. W., Kirkpatrick, M., et al. (2014). Tree of Sex: A database of sexual systems. Scientific Data, 1, 140015.
Arthropoda	Insecta	Coleoptera	Carabidae	Dromius	Dromius_chobauti	25	13	Ashman, T. L., Bachtrog, D., Blackmon, H., Goldberg, E. E., Hahn, M. W., Kirkpatrick, M., et al. (2014). Tree of Sex: A database of sexual systems. Scientific Data, 1, 140015.
Arthropoda	Insecta	Coleoptera	Carabidae	Dromius	Dromius_meridionalis	26,25	13	Ashman, T. L., Bachtrog, D., Blackmon, H., Goldberg, E. E., Hahn, M. W., Kirkpatrick, M., et al. (2014). Tree of Sex: A database of sexual systems. Scientific Data, 1, 140015.
Arthropoda	Insecta	Coleoptera	Carabidae	Dromius	Dromius_piceus	26,25	13	Ashman, T. L., Bachtrog, D., Blackmon, H., Goldberg, E. E., Hahn, M. W., Kirkpatrick, M., et al. (2014). Tree of Sex: A database of sexual systems. Scientific Data, 1, 140015.
Arthropoda	Insecta	Coleoptera	Carabidae	Drypta	Drypta_argillacea	34,33	17	Ashman, T. L., Bachtrog, D., Blackmon, H., Goldberg, E. E., Hahn, M. W., Kirkpatrick, M., et al. (2014). Tree of Sex: A database of sexual systems. Scientific Data, 1, 140015.
Arthropoda	Insecta	Coleoptera	Carabidae	Drypta	Drypta_australis	34	17	Ashman, T. L., Bachtrog, D., Blackmon, H., Goldberg, E. E., Hahn, M. W., Kirkpatrick, M., et al. (2014). Tree of Sex: A database of sexual systems. Scientific Data, 1, 140015.
Arthropoda	Insecta	Coleoptera	Carabidae	Drypta	Drypta_dentata	32	16	Ashman, T. L., Bachtrog, D., Blackmon, H., Goldberg, E. E., Hahn, M. W., Kirkpatrick, M., et al. (2014). Tree of Sex: A database of sexual systems. Scientific Data, 1, 140015.
Arthropoda	Insecta	Coleoptera	Carabidae	Dyschirius	Dyschirius_auriculatus	28	14	Ashman, T. L., Bachtrog, D., Blackmon, H., Goldberg, E. E., Hahn, M. W., Kirkpatrick, M., et al. (2014). Tree of Sex: A database of sexual systems. Scientific Data, 1, 140015.
Arthropoda	Insecta	Coleoptera	Carabidae	Dyschirius	Dyschirius_cylindricus	26	13	Ashman, T. L., Bachtrog, D., Blackmon, H., Goldberg, E. E., Hahn, M. W., Kirkpatrick, M., et al. (2014). Tree of Sex: A database of sexual systems. Scientific Data, 1, 140015.
Arthropoda	Insecta	Coleoptera	Carabidae	Dyschirius	Dyschirius_globulosus	30	15	Ashman, T. L., Bachtrog, D., Blackmon, H., Goldberg, E. E., Hahn, M. W., Kirkpatrick, M., et al. (2014). Tree of Sex: A database of sexual systems. Scientific Data, 1, 140015.
Arthropoda	Insecta	Coleoptera	Carabidae	Dyschirius	Dyschirius_importunus	26	13	Ashman, T. L., Bachtrog, D., Blackmon, H., Goldberg, E. E., Hahn, M. W., Kirkpatrick, M., et al. (2014). Tree of Sex: A database of sexual systems. Scientific Data, 1, 140015.
Arthropoda	Insecta	Coleoptera	Carabidae	Dyschirius	Dyschirius_punctatus	22	11	Ashman, T. L., Bachtrog, D., Blackmon, H., Goldberg, E. E., Hahn, M. W., Kirkpatrick, M., et al. (2014). Tree of Sex: A database of sexual systems. Scientific Data, 1, 140015.
Arthropoda	Insecta	Coleoptera	Carabidae	Dyscolus	Dyscolus_monachus	38,37	19	Ashman, T. L., Bachtrog, D., Blackmon, H., Goldberg, E. E., Hahn, M. W., Kirkpatrick, M., et al. (2014). Tree of Sex: A database of sexual systems. Scientific Data, 1, 140015.
Arthropoda	Insecta	Coleoptera	Carabidae	Dyscolus	Dyscolus_nugax	37	19	Ashman, T. L., Bachtrog, D., Blackmon, H., Goldberg, E. E., Hahn, M. W., Kirkpatrick, M., et al. (2014). Tree of Sex: A database of sexual systems. Scientific Data, 1, 140015.
Arthropoda	Insecta	Coleoptera	Carabidae	Dyscolus	Dyscolus_variabilis	44,43	22	Ashman, T. L., Bachtrog, D., Blackmon, H., Goldberg, E. E., Hahn, M. W., Kirkpatrick, M., et al. (2014). Tree of Sex: A database of sexual systems. Scientific Data, 1, 140015.
Arthropoda	Insecta	Coleoptera	Carabidae	Elaphropus	Elaphropus_parvulus	30	15	Ashman, T. L., Bachtrog, D., Blackmon, H., Goldberg, E. E., Hahn, M. W., Kirkpatrick, M., et al. (2014). Tree of Sex: A database of sexual systems. Scientific Data, 1, 140015.
Arthropoda	Insecta	Coleoptera	Carabidae	Elaphrus	Elaphrus_aureus	32,31	16	Ashman, T. L., Bachtrog, D., Blackmon, H., Goldberg, E. E., Hahn, M. W., Kirkpatrick, M., et al. (2014). Tree of Sex: A database of sexual systems. Scientific Data, 1, 140015.
Arthropoda	Insecta	Coleoptera	Carabidae	Elaphrus	Elaphrus_cupreus	32,34,33	16,17	Ashman, T. L., Bachtrog, D., Blackmon, H., Goldberg, E. E., Hahn, M. W., Kirkpatrick, M., et al. (2014). Tree of Sex: A database of sexual systems. Scientific Data, 1, 140015.
Arthropoda	Insecta	Coleoptera	Carabidae	Elaphrus	Elaphrus_purpurans	32	16	Ashman, T. L., Bachtrog, D., Blackmon, H., Goldberg, E. E., Hahn, M. W., Kirkpatrick, M., et al. (2014). Tree of Sex: A database of sexual systems. Scientific Data, 1, 140015.
Arthropoda	Insecta	Coleoptera	Carabidae	Elaphrus	Elaphrus_pyrenoeus	32	16	Ashman, T. L., Bachtrog, D., Blackmon, H., Goldberg, E. E., Hahn, M. W., Kirkpatrick, M., et al. (2014). Tree of Sex: A database of sexual systems. Scientific Data, 1, 140015.
Arthropoda	Insecta	Coleoptera	Carabidae	Elaphrus	Elaphrus_riparius	33	17	Ashman, T. L., Bachtrog, D., Blackmon, H., Goldberg, E. E., Hahn, M. W., Kirkpatrick, M., et al. (2014). Tree of Sex: A database of sexual systems. Scientific Data, 1, 140015.
Arthropoda	Insecta	Coleoptera	Carabidae	Elaphrus	Elaphrus_ullrichii	32,31	16	Ashman, T. L., Bachtrog, D., Blackmon, H., Goldberg, E. E., Hahn, M. W., Kirkpatrick, M., et al. (2014). Tree of Sex: A database of sexual systems. Scientific Data, 1, 140015.
Arthropoda	Insecta	Coleoptera	Carabidae	Ellipsoptera	Ellipsoptera_marginata	23	12	Ashman, T. L., Bachtrog, D., Blackmon, H., Goldberg, E. E., Hahn, M. W., Kirkpatrick, M., et al. (2014). Tree of Sex: A database of sexual systems. Scientific Data, 1, 140015.
Arthropoda	Insecta	Coleoptera	Carabidae	Ellipsoptera	Ellipsoptera_rubicunda	23	12	Ashman, T. L., Bachtrog, D., Blackmon, H., Goldberg, E. E., Hahn, M. W., Kirkpatrick, M., et al. (2014). Tree of Sex: A database of sexual systems. Scientific Data, 1, 140015.
Arthropoda	Insecta	Coleoptera	Carabidae	Epaphius	Epaphius_secalis	28	14	Ashman, T. L., Bachtrog, D., Blackmon, H., Goldberg, E. E., Hahn, M. W., Kirkpatrick, M., et al. (2014). Tree of Sex: A database of sexual systems. Scientific Data, 1, 140015.
Arthropoda	Insecta	Coleoptera	Carabidae	Eudalia	Eudalia_macleayi	33	17	Ashman, T. L., Bachtrog, D., Blackmon, H., Goldberg, E. E., Hahn, M. W., Kirkpatrick, M., et al. (2014). Tree of Sex: A database of sexual systems. Scientific Data, 1, 140015.
Arthropoda	Insecta	Coleoptera	Carabidae	Euleptus	Euleptus_ooderus	38,37	19	Ashman, T. L., Bachtrog, D., Blackmon, H., Goldberg, E. E., Hahn, M. W., Kirkpatrick, M., et al. (2014). Tree of Sex: A database of sexual systems. Scientific Data, 1, 140015.
Arthropoda	Insecta	Coleoptera	Carabidae	Eurylychnus	Eurylychnus_blagravei	36,35	18	Ashman, T. L., Bachtrog, D., Blackmon, H., Goldberg, E. E., Hahn, M. W., Kirkpatrick, M., et al. (2014). Tree of Sex: A database of sexual systems. Scientific Data, 1, 140015.
Arthropoda	Insecta	Coleoptera	Carabidae	Euthenarus	Euthenarus_promptus	26	13	Ashman, T. L., Bachtrog, D., Blackmon, H., Goldberg, E. E., Hahn, M. W., Kirkpatrick, M., et al. (2014). Tree of Sex: A database of sexual systems. Scientific Data, 1, 140015.
Arthropoda	Insecta	Coleoptera	Carabidae	Galerita	Galerita_bicolor	30	15	Ashman, T. L., Bachtrog, D., Blackmon, H., Goldberg, E. E., Hahn, M. W., Kirkpatrick, M., et al. (2014). Tree of Sex: A database of sexual systems. Scientific Data, 1, 140015.
Arthropoda	Insecta	Coleoptera	Carabidae	Galerita	Galerita_indica	46	23	Ashman, T. L., Bachtrog, D., Blackmon, H., Goldberg, E. E., Hahn, M. W., Kirkpatrick, M., et al. (2014). Tree of Sex: A database of sexual systems. Scientific Data, 1, 140015.
Arthropoda	Insecta	Coleoptera	Carabidae	Gehringia	Gehringia_olympica	19	10	Ashman, T. L., Bachtrog, D., Blackmon, H., Goldberg, E. E., Hahn, M. W., Kirkpatrick, M., et al. (2014). Tree of Sex: A database of sexual systems. Scientific Data, 1, 140015.
Arthropoda	Insecta	Coleoptera	Carabidae	Grammognatha	Grammognatha_euphratica	32,31	16	Ashman, T. L., Bachtrog, D., Blackmon, H., Goldberg, E. E., Hahn, M. W., Kirkpatrick, M., et al. (2014). Tree of Sex: A database of sexual systems. Scientific Data, 1, 140015.
Arthropoda	Insecta	Coleoptera	Carabidae	Graphipterus	Graphipterus_serrator	8	4	Ashman, T. L., Bachtrog, D., Blackmon, H., Goldberg, E. E., Hahn, M. W., Kirkpatrick, M., et al. (2014). Tree of Sex: A database of sexual systems. Scientific Data, 1, 140015.
Arthropoda	Insecta	Coleoptera	Carabidae	Habroscelimorpha	Habroscelimorpha_fulgoris	22	11	Ashman, T. L., Bachtrog, D., Blackmon, H., Goldberg, E. E., Hahn, M. W., Kirkpatrick, M., et al. (2014). Tree of Sex: A database of sexual systems. Scientific Data, 1, 140015.
Arthropoda	Insecta	Coleoptera	Carabidae	Habroscelimorpha	Habroscelimorpha_severa	22	11	Ashman, T. L., Bachtrog, D., Blackmon, H., Goldberg, E. E., Hahn, M. W., Kirkpatrick, M., et al. (2014). Tree of Sex: A database of sexual systems. Scientific Data, 1, 140015.
Arthropoda	Insecta	Coleoptera	Carabidae	Harpalus	Harpalus_affinis	38,37	19	Ashman, T. L., Bachtrog, D., Blackmon, H., Goldberg, E. E., Hahn, M. W., Kirkpatrick, M., et al. (2014). Tree of Sex: A database of sexual systems. Scientific Data, 1, 140015.
Arthropoda	Insecta	Coleoptera	Carabidae	Harpalus	Harpalus_albanicus	37	19	Ashman, T. L., Bachtrog, D., Blackmon, H., Goldberg, E. E., Hahn, M. W., Kirkpatrick, M., et al. (2014). Tree of Sex: A database of sexual systems. Scientific Data, 1, 140015.
Arthropoda	Insecta	Coleoptera	Carabidae	Harpalus	Harpalus_anxius	38,37	19	Ashman, T. L., Bachtrog, D., Blackmon, H., Goldberg, E. E., Hahn, M. W., Kirkpatrick, M., et al. (2014). Tree of Sex: A database of sexual systems. Scientific Data, 1, 140015.
Arthropoda	Insecta	Coleoptera	Carabidae	Harpalus	Harpalus_atratus	38,37	19	Ashman, T. L., Bachtrog, D., Blackmon, H., Goldberg, E. E., Hahn, M. W., Kirkpatrick, M., et al. (2014). Tree of Sex: A database of sexual systems. Scientific Data, 1, 140015.
Arthropoda	Insecta	Coleoptera	Carabidae	Harpalus	Harpalus_attenuatus	38,37	19	Ashman, T. L., Bachtrog, D., Blackmon, H., Goldberg, E. E., Hahn, M. W., Kirkpatrick, M., et al. (2014). Tree of Sex: A database of sexual systems. Scientific Data, 1, 140015.
Arthropoda	Insecta	Coleoptera	Carabidae	Harpalus	Harpalus_compar	38,37	19	Ashman, T. L., Bachtrog, D., Blackmon, H., Goldberg, E. E., Hahn, M. W., Kirkpatrick, M., et al. (2014). Tree of Sex: A database of sexual systems. Scientific Data, 1, 140015; Makino, S. (1951). An atlas of the chromosome numbers in animals. Iowa State College Press, Ames.
Arthropoda	Insecta	Coleoptera	Carabidae	Harpalus	Harpalus_contemptus	38,37	19	Ashman, T. L., Bachtrog, D., Blackmon, H., Goldberg, E. E., Hahn, M. W., Kirkpatrick, M., et al. (2014). Tree of Sex: A database of sexual systems. Scientific Data, 1, 140015.
Arthropoda	Insecta	Coleoptera	Carabidae	Harpalus	Harpalus_decipiens	38,37	19	Ashman, T. L., Bachtrog, D., Blackmon, H., Goldberg, E. E., Hahn, M. W., Kirkpatrick, M., et al. (2014). Tree of Sex: A database of sexual systems. Scientific Data, 1, 140015.
Arthropoda	Insecta	Coleoptera	Carabidae	Harpalus	Harpalus_dimidiatus	36,35	18	Ashman, T. L., Bachtrog, D., Blackmon, H., Goldberg, E. E., Hahn, M. W., Kirkpatrick, M., et al. (2014). Tree of Sex: A database of sexual systems. Scientific Data, 1, 140015.
Arthropoda	Insecta	Coleoptera	Carabidae	Harpalus	Harpalus_distinguendus	38,37	19	Ashman, T. L., Bachtrog, D., Blackmon, H., Goldberg, E. E., Hahn, M. W., Kirkpatrick, M., et al. (2014). Tree of Sex: A database of sexual systems. Scientific Data, 1, 140015.
Arthropoda	Insecta	Coleoptera	Carabidae	Harpalus	Harpalus_ebeninus	38,37	19	Ashman, T. L., Bachtrog, D., Blackmon, H., Goldberg, E. E., Hahn, M. W., Kirkpatrick, M., et al. (2014). Tree of Sex: A database of sexual systems. Scientific Data, 1, 140015.
Arthropoda	Insecta	Coleoptera	Carabidae	Harpalus	Harpalus_faunus	32	16	Ashman, T. L., Bachtrog, D., Blackmon, H., Goldberg, E. E., Hahn, M. W., Kirkpatrick, M., et al. (2014). Tree of Sex: A database of sexual systems. Scientific Data, 1, 140015.
Arthropoda	Insecta	Coleoptera	Carabidae	Harpalus	Harpalus_fulvus	37	19	Ashman, T. L., Bachtrog, D., Blackmon, H., Goldberg, E. E., Hahn, M. W., Kirkpatrick, M., et al. (2014). Tree of Sex: A database of sexual systems. Scientific Data, 1, 140015.
Arthropoda	Insecta	Coleoptera	Carabidae	Harpalus	Harpalus_griseus	8	4	Ashman, T. L., Bachtrog, D., Blackmon, H., Goldberg, E. E., Hahn, M. W., Kirkpatrick, M., et al. (2014). Tree of Sex: A database of sexual systems. Scientific Data, 1, 140015.
Arthropoda	Insecta	Coleoptera	Carabidae	Harpalus	Harpalus_honestus	38,37	19	Ashman, T. L., Bachtrog, D., Blackmon, H., Goldberg, E. E., Hahn, M. W., Kirkpatrick, M., et al. (2014). Tree of Sex: A database of sexual systems. Scientific Data, 1, 140015.
Arthropoda	Insecta	Coleoptera	Carabidae	Harpalus	Harpalus_indicola	38,37	19	Ashman, T. L., Bachtrog, D., Blackmon, H., Goldberg, E. E., Hahn, M. W., Kirkpatrick, M., et al. (2014). Tree of Sex: A database of sexual systems. Scientific Data, 1, 140015.
Arthropoda	Insecta	Coleoptera	Carabidae	Harpalus	Harpalus_lethierryi	38,37	19	Ashman, T. L., Bachtrog, D., Blackmon, H., Goldberg, E. E., Hahn, M. W., Kirkpatrick, M., et al. (2014). Tree of Sex: A database of sexual systems. Scientific Data, 1, 140015.
Arthropoda	Insecta	Coleoptera	Carabidae	Harpalus	Harpalus_litigiosus	37	19	Ashman, T. L., Bachtrog, D., Blackmon, H., Goldberg, E. E., Hahn, M. W., Kirkpatrick, M., et al. (2014). Tree of Sex: A database of sexual systems. Scientific Data, 1, 140015.
Arthropoda	Insecta	Coleoptera	Carabidae	Harpalus	Harpalus_microthorax	38,37	19	Ashman, T. L., Bachtrog, D., Blackmon, H., Goldberg, E. E., Hahn, M. W., Kirkpatrick, M., et al. (2014). Tree of Sex: A database of sexual systems. Scientific Data, 1, 140015.
Arthropoda	Insecta	Coleoptera	Carabidae	Harpalus	Harpalus_neglectus	38,37	19	Ashman, T. L., Bachtrog, D., Blackmon, H., Goldberg, E. E., Hahn, M. W., Kirkpatrick, M., et al. (2014). Tree of Sex: A database of sexual systems. Scientific Data, 1, 140015.
Arthropoda	Insecta	Coleoptera	Carabidae	Harpalus	Harpalus_oblitus	38,37	19	Ashman, T. L., Bachtrog, D., Blackmon, H., Goldberg, E. E., Hahn, M. W., Kirkpatrick, M., et al. (2014). Tree of Sex: A database of sexual systems. Scientific Data, 1, 140015.
Arthropoda	Insecta	Coleoptera	Carabidae	Harpalus	Harpalus_opacipennis	38,37	19	Ashman, T. L., Bachtrog, D., Blackmon, H., Goldberg, E. E., Hahn, M. W., Kirkpatrick, M., et al. (2014). Tree of Sex: A database of sexual systems. Scientific Data, 1, 140015.
Arthropoda	Insecta	Coleoptera	Carabidae	Harpalus	Harpalus_pensylvanicus	38,37	19	Ashman, T. L., Bachtrog, D., Blackmon, H., Goldberg, E. E., Hahn, M. W., Kirkpatrick, M., et al. (2014). Tree of Sex: A database of sexual systems. Scientific Data, 1, 140015.
Arthropoda	Insecta	Coleoptera	Carabidae	Harpalus	Harpalus_pygmaeus	39	20	Ashman, T. L., Bachtrog, D., Blackmon, H., Goldberg, E. E., Hahn, M. W., Kirkpatrick, M., et al. (2014). Tree of Sex: A database of sexual systems. Scientific Data, 1, 140015.
Arthropoda	Insecta	Coleoptera	Carabidae	Harpalus	Harpalus_rubripes	38,37	19	Ashman, T. L., Bachtrog, D., Blackmon, H., Goldberg, E. E., Hahn, M. W., Kirkpatrick, M., et al. (2014). Tree of Sex: A database of sexual systems. Scientific Data, 1, 140015.
Arthropoda	Insecta	Coleoptera	Carabidae	Harpalus	Harpalus_rufipes	38,37	19	Ashman, T. L., Bachtrog, D., Blackmon, H., Goldberg, E. E., Hahn, M. W., Kirkpatrick, M., et al. (2014). Tree of Sex: A database of sexual systems. Scientific Data, 1, 140015.
Arthropoda	Insecta	Coleoptera	Carabidae	Harpalus	Harpalus_schaumii	38,37	19	Ashman, T. L., Bachtrog, D., Blackmon, H., Goldberg, E. E., Hahn, M. W., Kirkpatrick, M., et al. (2014). Tree of Sex: A database of sexual systems. Scientific Data, 1, 140015.
Arthropoda	Insecta	Coleoptera	Carabidae	Harpalus	Harpalus_semipunctatus	38,37	19	Ashman, T. L., Bachtrog, D., Blackmon, H., Goldberg, E. E., Hahn, M. W., Kirkpatrick, M., et al. (2014). Tree of Sex: A database of sexual systems. Scientific Data, 1, 140015.
Arthropoda	Insecta	Coleoptera	Carabidae	Harpalus	Harpalus_serripes	38,37,40,39	19,20	Ashman, T. L., Bachtrog, D., Blackmon, H., Goldberg, E. E., Hahn, M. W., Kirkpatrick, M., et al. (2014). Tree of Sex: A database of sexual systems. Scientific Data, 1, 140015.
Arthropoda	Insecta	Coleoptera	Carabidae	Harpalus	Harpalus_sulphuripes	38,37	19	Ashman, T. L., Bachtrog, D., Blackmon, H., Goldberg, E. E., Hahn, M. W., Kirkpatrick, M., et al. (2014). Tree of Sex: A database of sexual systems. Scientific Data, 1, 140015.
Arthropoda	Insecta	Coleoptera	Carabidae	Harpalus	Harpalus_tenebrosus	38,37	19	Ashman, T. L., Bachtrog, D., Blackmon, H., Goldberg, E. E., Hahn, M. W., Kirkpatrick, M., et al. (2014). Tree of Sex: A database of sexual systems. Scientific Data, 1, 140015.
Arthropoda	Insecta	Coleoptera	Carabidae	Harpalus	Harpalus_tridens	38,37	19	Ashman, T. L., Bachtrog, D., Blackmon, H., Goldberg, E. E., Hahn, M. W., Kirkpatrick, M., et al. (2014). Tree of Sex: A database of sexual systems. Scientific Data, 1, 140015.
Arthropoda	Insecta	Coleoptera	Carabidae	Harpalus	Harpalus_wagnerii	30	15	Ashman, T. L., Bachtrog, D., Blackmon, H., Goldberg, E. E., Hahn, M. W., Kirkpatrick, M., et al. (2014). Tree of Sex: A database of sexual systems. Scientific Data, 1, 140015.
Arthropoda	Insecta	Coleoptera	Carabidae	Jansenia	Jansenia_chloropleura	23	12	Ashman, T. L., Bachtrog, D., Blackmon, H., Goldberg, E. E., Hahn, M. W., Kirkpatrick, M., et al. (2014). Tree of Sex: A database of sexual systems. Scientific Data, 1, 140015.
Arthropoda	Insecta	Coleoptera	Carabidae	Jansenia	Jansenia_indica	21	11	Ashman, T. L., Bachtrog, D., Blackmon, H., Goldberg, E. E., Hahn, M. W., Kirkpatrick, M., et al. (2014). Tree of Sex: A database of sexual systems. Scientific Data, 1, 140015.
Arthropoda	Insecta	Coleoptera	Carabidae	Laemostenus	Laemostenus_complanatus	40	20	Ashman, T. L., Bachtrog, D., Blackmon, H., Goldberg, E. E., Hahn, M. W., Kirkpatrick, M., et al. (2014). Tree of Sex: A database of sexual systems. Scientific Data, 1, 140015.
Arthropoda	Insecta	Coleoptera	Carabidae	Laemostenus	Laemostenus_oblongus	45	23	Ashman, T. L., Bachtrog, D., Blackmon, H., Goldberg, E. E., Hahn, M. W., Kirkpatrick, M., et al. (2014). Tree of Sex: A database of sexual systems. Scientific Data, 1, 140015.
Arthropoda	Insecta	Coleoptera	Carabidae	Laemostenus	Laemostenus_pinicola	38,37	19	Ashman, T. L., Bachtrog, D., Blackmon, H., Goldberg, E. E., Hahn, M. W., Kirkpatrick, M., et al. (2014). Tree of Sex: A database of sexual systems. Scientific Data, 1, 140015.
Arthropoda	Insecta	Coleoptera	Carabidae	Laemostenus	Laemostenus_terricola	30	15	Ashman, T. L., Bachtrog, D., Blackmon, H., Goldberg, E. E., Hahn, M. W., Kirkpatrick, M., et al. (2014). Tree of Sex: A database of sexual systems. Scientific Data, 1, 140015.
Arthropoda	Insecta	Coleoptera	Carabidae	Lebia	Lebia_atriventris	32,31	16	Ashman, T. L., Bachtrog, D., Blackmon, H., Goldberg, E. E., Hahn, M. W., Kirkpatrick, M., et al. (2014). Tree of Sex: A database of sexual systems. Scientific Data, 1, 140015.
Arthropoda	Insecta	Coleoptera	Carabidae	Lebia	Lebia_cyanocephala	34,33	17	Ashman, T. L., Bachtrog, D., Blackmon, H., Goldberg, E. E., Hahn, M. W., Kirkpatrick, M., et al. (2014). Tree of Sex: A database of sexual systems. Scientific Data, 1, 140015.
Arthropoda	Insecta	Coleoptera	Carabidae	Lebia	Lebia_duodecimpunctata	14	7,8	Ashman, T. L., Bachtrog, D., Blackmon, H., Goldberg, E. E., Hahn, M. W., Kirkpatrick, M., et al. (2014). Tree of Sex: A database of sexual systems. Scientific Data, 1, 140015.
Arthropoda	Insecta	Coleoptera	Carabidae	Lesticus	Lesticus_chloronotus	38,37	19	Makino, S. (1951). An atlas of the chromosome numbers in animals. Iowa State College Press, Ames.
Arthropoda	Insecta	Coleoptera	Carabidae	Licinus	Licinus_aequatus	38	19	Ashman, T. L., Bachtrog, D., Blackmon, H., Goldberg, E. E., Hahn, M. W., Kirkpatrick, M., et al. (2014). Tree of Sex: A database of sexual systems. Scientific Data, 1, 140015.
Arthropoda	Insecta	Coleoptera	Carabidae	Licinus	Licinus_punctatulus	26	13	Ashman, T. L., Bachtrog, D., Blackmon, H., Goldberg, E. E., Hahn, M. W., Kirkpatrick, M., et al. (2014). Tree of Sex: A database of sexual systems. Scientific Data, 1, 140015.
Arthropoda	Insecta	Coleoptera	Carabidae	Lionepha	Lionepha_casta	24	12	Ashman, T. L., Bachtrog, D., Blackmon, H., Goldberg, E. E., Hahn, M. W., Kirkpatrick, M., et al. (2014). Tree of Sex: A database of sexual systems. Scientific Data, 1, 140015.
Arthropoda	Insecta	Coleoptera	Carabidae	Lionychus	Lionychus_albonotatus	34,33	17	Ashman, T. L., Bachtrog, D., Blackmon, H., Goldberg, E. E., Hahn, M. W., Kirkpatrick, M., et al. (2014). Tree of Sex: A database of sexual systems. Scientific Data, 1, 140015.
Arthropoda	Insecta	Coleoptera	Carabidae	Lophyra	Lophyra_catena	23	12	Ashman, T. L., Bachtrog, D., Blackmon, H., Goldberg, E. E., Hahn, M. W., Kirkpatrick, M., et al. (2014). Tree of Sex: A database of sexual systems. Scientific Data, 1, 140015.
Arthropoda	Insecta	Coleoptera	Carabidae	Lophyra	Lophyra_flexuosa	24,22	11,12	Ashman, T. L., Bachtrog, D., Blackmon, H., Goldberg, E. E., Hahn, M. W., Kirkpatrick, M., et al. (2014). Tree of Sex: A database of sexual systems. Scientific Data, 1, 140015.
Arthropoda	Insecta	Coleoptera	Carabidae	Lophyra	Lophyra_striatifrons	23	12	Makino, S. (1951). An atlas of the chromosome numbers in animals. Iowa State College Press, Ames.
Arthropoda	Insecta	Coleoptera	Carabidae	Lophyra	Lophyra_striolata	23	12	Ashman, T. L., Bachtrog, D., Blackmon, H., Goldberg, E. E., Hahn, M. W., Kirkpatrick, M., et al. (2014). Tree of Sex: A database of sexual systems. Scientific Data, 1, 140015.
Arthropoda	Insecta	Coleoptera	Carabidae	Lophyra	Lophyra_vittigera	23	12	Ashman, T. L., Bachtrog, D., Blackmon, H., Goldberg, E. E., Hahn, M. W., Kirkpatrick, M., et al. (2014). Tree of Sex: A database of sexual systems. Scientific Data, 1, 140015.
Arthropoda	Insecta	Coleoptera	Carabidae	Loricera	Loricera_pilicornis	19	10	Ashman, T. L., Bachtrog, D., Blackmon, H., Goldberg, E. E., Hahn, M. W., Kirkpatrick, M., et al. (2014). Tree of Sex: A database of sexual systems. Scientific Data, 1, 140015.
Arthropoda	Insecta	Coleoptera	Carabidae	Loxoncus	Loxoncus_microgonus	38	19	Ashman, T. L., Bachtrog, D., Blackmon, H., Goldberg, E. E., Hahn, M. W., Kirkpatrick, M., et al. (2014). Tree of Sex: A database of sexual systems. Scientific Data, 1, 140015.
Arthropoda	Insecta	Coleoptera	Carabidae	Macrocheilus	Macrocheilus_trimaculatus	34	17	Ashman, T. L., Bachtrog, D., Blackmon, H., Goldberg, E. E., Hahn, M. W., Kirkpatrick, M., et al. (2014). Tree of Sex: A database of sexual systems. Scientific Data, 1, 140015.
Arthropoda	Insecta	Coleoptera	Carabidae	Manticora	Mantichora_amigdaloides	38	19	Ashman, T. L., Bachtrog, D., Blackmon, H., Goldberg, E. E., Hahn, M. W., Kirkpatrick, M., et al. (2014). Tree of Sex: A database of sexual systems. Scientific Data, 1, 140015.
Arthropoda	Insecta	Coleoptera	Carabidae	Masoreus	Masoreus_wetterhallii	36,35	18	Ashman, T. L., Bachtrog, D., Blackmon, H., Goldberg, E. E., Hahn, M. W., Kirkpatrick, M., et al. (2014). Tree of Sex: A database of sexual systems. Scientific Data, 1, 140015.
Arthropoda	Insecta	Coleoptera	Carabidae	Mecyclothorax	Mecyclothorax_lewisensis	24,23	12	Ashman, T. L., Bachtrog, D., Blackmon, H., Goldberg, E. E., Hahn, M. W., Kirkpatrick, M., et al. (2014). Tree of Sex: A database of sexual systems. Scientific Data, 1, 140015.
Arthropoda	Insecta	Coleoptera	Carabidae	Mecyclothorax	Mecyclothorax_punctipennis	16	8	Ashman, T. L., Bachtrog, D., Blackmon, H., Goldberg, E. E., Hahn, M. W., Kirkpatrick, M., et al. (2014). Tree of Sex: A database of sexual systems. Scientific Data, 1, 140015.
Arthropoda	Insecta	Coleoptera	Carabidae	Microlestes	Microlestes_abeillei	32,31	16	Ashman, T. L., Bachtrog, D., Blackmon, H., Goldberg, E. E., Hahn, M. W., Kirkpatrick, M., et al. (2014). Tree of Sex: A database of sexual systems. Scientific Data, 1, 140015.
Arthropoda	Insecta	Coleoptera	Carabidae	Microlestes	Microlestes_gallicus	32,31	16	Ashman, T. L., Bachtrog, D., Blackmon, H., Goldberg, E. E., Hahn, M. W., Kirkpatrick, M., et al. (2014). Tree of Sex: A database of sexual systems. Scientific Data, 1, 140015.
Arthropoda	Insecta	Coleoptera	Carabidae	Microlestes	Microlestes_luctuosus	32,31	16	Ashman, T. L., Bachtrog, D., Blackmon, H., Goldberg, E. E., Hahn, M. W., Kirkpatrick, M., et al. (2014). Tree of Sex: A database of sexual systems. Scientific Data, 1, 140015.
Arthropoda	Insecta	Coleoptera	Carabidae	Microlestes	Microlestes_negrita	32,31	16	Ashman, T. L., Bachtrog, D., Blackmon, H., Goldberg, E. E., Hahn, M. W., Kirkpatrick, M., et al. (2014). Tree of Sex: A database of sexual systems. Scientific Data, 1, 140015.
Arthropoda	Insecta	Coleoptera	Carabidae	Myriochila	Myriochila_fastidiosa	23	12	Ashman, T. L., Bachtrog, D., Blackmon, H., Goldberg, E. E., Hahn, M. W., Kirkpatrick, M., et al. (2014). Tree of Sex: A database of sexual systems. Scientific Data, 1, 140015.
Arthropoda	Insecta	Coleoptera	Carabidae	Myriochila	Myriochila_melancholica	22	11	Ashman, T. L., Bachtrog, D., Blackmon, H., Goldberg, E. E., Hahn, M. W., Kirkpatrick, M., et al. (2014). Tree of Sex: A database of sexual systems. Scientific Data, 1, 140015.
Arthropoda	Insecta	Coleoptera	Carabidae	Myriochila	Myriochila_undulata	25	13	Ashman, T. L., Bachtrog, D., Blackmon, H., Goldberg, E. E., Hahn, M. W., Kirkpatrick, M., et al. (2014). Tree of Sex: A database of sexual systems. Scientific Data, 1, 140015.
Arthropoda	Insecta	Coleoptera	Carabidae	Mystropomus	Mystropomus_subcostatus	43	22	Ashman, T. L., Bachtrog, D., Blackmon, H., Goldberg, E. E., Hahn, M. W., Kirkpatrick, M., et al. (2014). Tree of Sex: A database of sexual systems. Scientific Data, 1, 140015.
Arthropoda	Insecta	Coleoptera	Carabidae	Nebria	Nebria_asturiensis	42	21	Ashman, T. L., Bachtrog, D., Blackmon, H., Goldberg, E. E., Hahn, M. W., Kirkpatrick, M., et al. (2014). Tree of Sex: A database of sexual systems. Scientific Data, 1, 140015.
Arthropoda	Insecta	Coleoptera	Carabidae	Nebria	Nebria_belloti	38	19	Ashman, T. L., Bachtrog, D., Blackmon, H., Goldberg, E. E., Hahn, M. W., Kirkpatrick, M., et al. (2014). Tree of Sex: A database of sexual systems. Scientific Data, 1, 140015.
Arthropoda	Insecta	Coleoptera	Carabidae	Nebria	Nebria_brevicollis	30	15	Ashman, T. L., Bachtrog, D., Blackmon, H., Goldberg, E. E., Hahn, M. W., Kirkpatrick, M., et al. (2014). Tree of Sex: A database of sexual systems. Scientific Data, 1, 140015.
Arthropoda	Insecta	Coleoptera	Carabidae	Nebria	Nebria_dilatata	52	26	Ashman, T. L., Bachtrog, D., Blackmon, H., Goldberg, E. E., Hahn, M. W., Kirkpatrick, M., et al. (2014). Tree of Sex: A database of sexual systems. Scientific Data, 1, 140015.
Arthropoda	Insecta	Coleoptera	Carabidae	Nebria	Nebria_fulvibarbis	40	20	Ashman, T. L., Bachtrog, D., Blackmon, H., Goldberg, E. E., Hahn, M. W., Kirkpatrick, M., et al. (2014). Tree of Sex: A database of sexual systems. Scientific Data, 1, 140015.
Arthropoda	Insecta	Coleoptera	Carabidae	Nebria	Nebria_lacustris	46	23	Ashman, T. L., Bachtrog, D., Blackmon, H., Goldberg, E. E., Hahn, M. W., Kirkpatrick, M., et al. (2014). Tree of Sex: A database of sexual systems. Scientific Data, 1, 140015.
Arthropoda	Insecta	Coleoptera	Carabidae	Nebria	Nebria_livida	34	17	Ashman, T. L., Bachtrog, D., Blackmon, H., Goldberg, E. E., Hahn, M. W., Kirkpatrick, M., et al. (2014). Tree of Sex: A database of sexual systems. Scientific Data, 1, 140015.
Arthropoda	Insecta	Coleoptera	Carabidae	Nebria	Nebria_picicornis	46	23	Ashman, T. L., Bachtrog, D., Blackmon, H., Goldberg, E. E., Hahn, M. W., Kirkpatrick, M., et al. (2014). Tree of Sex: A database of sexual systems. Scientific Data, 1, 140015.
Arthropoda	Insecta	Coleoptera	Carabidae	Nebria	Nebria_rubicunda	46	23	Ashman, T. L., Bachtrog, D., Blackmon, H., Goldberg, E. E., Hahn, M. W., Kirkpatrick, M., et al. (2014). Tree of Sex: A database of sexual systems. Scientific Data, 1, 140015.
Arthropoda	Insecta	Coleoptera	Carabidae	Nebria	Nebria_rufescens	35	18	Ashman, T. L., Bachtrog, D., Blackmon, H., Goldberg, E. E., Hahn, M. W., Kirkpatrick, M., et al. (2014). Tree of Sex: A database of sexual systems. Scientific Data, 1, 140015.
Arthropoda	Insecta	Coleoptera	Carabidae	Nebria	Nebria_salina	42	21	Ashman, T. L., Bachtrog, D., Blackmon, H., Goldberg, E. E., Hahn, M. W., Kirkpatrick, M., et al. (2014). Tree of Sex: A database of sexual systems. Scientific Data, 1, 140015.
Arthropoda	Insecta	Coleoptera	Carabidae	Neocollyris	Neocollyris_crassicornis	27	14	Ashman, T. L., Bachtrog, D., Blackmon, H., Goldberg, E. E., Hahn, M. W., Kirkpatrick, M., et al. (2014). Tree of Sex: A database of sexual systems. Scientific Data, 1, 140015.
Arthropoda	Insecta	Coleoptera	Carabidae	Neocollyris	Neocollyris_fuscitarsis	27	14	Ashman, T. L., Bachtrog, D., Blackmon, H., Goldberg, E. E., Hahn, M. W., Kirkpatrick, M., et al. (2014). Tree of Sex: A database of sexual systems. Scientific Data, 1, 140015.
Arthropoda	Insecta	Coleoptera	Carabidae	Neocollyris	Neocollyris_redtenbacheri	27	14	Ashman, T. L., Bachtrog, D., Blackmon, H., Goldberg, E. E., Hahn, M. W., Kirkpatrick, M., et al. (2014). Tree of Sex: A database of sexual systems. Scientific Data, 1, 140015.
Arthropoda	Insecta	Coleoptera	Carabidae	Nesarpalus	Nesarpalus_fortunatus	37	19	Ashman, T. L., Bachtrog, D., Blackmon, H., Goldberg, E. E., Hahn, M. W., Kirkpatrick, M., et al. (2014). Tree of Sex: A database of sexual systems. Scientific Data, 1, 140015.
Arthropoda	Insecta	Coleoptera	Carabidae	Nesarpalus	Nesarpalus_sanctaecrucis	38,37	19	Ashman, T. L., Bachtrog, D., Blackmon, H., Goldberg, E. E., Hahn, M. W., Kirkpatrick, M., et al. (2014). Tree of Sex: A database of sexual systems. Scientific Data, 1, 140015.
Arthropoda	Insecta	Coleoptera	Carabidae	Notiobia	Notiobia_germari	42,41	21	Ashman, T. L., Bachtrog, D., Blackmon, H., Goldberg, E. E., Hahn, M. W., Kirkpatrick, M., et al. (2014). Tree of Sex: A database of sexual systems. Scientific Data, 1, 140015.
Arthropoda	Insecta	Coleoptera	Carabidae	Notiobia	Notiobia_melanaria	38,37	19	Ashman, T. L., Bachtrog, D., Blackmon, H., Goldberg, E. E., Hahn, M. W., Kirkpatrick, M., et al. (2014). Tree of Sex: A database of sexual systems. Scientific Data, 1, 140015.
Arthropoda	Insecta	Coleoptera	Carabidae	Notiobia	Notiobia_schnusei	37	19	Ashman, T. L., Bachtrog, D., Blackmon, H., Goldberg, E. E., Hahn, M. W., Kirkpatrick, M., et al. (2014). Tree of Sex: A database of sexual systems. Scientific Data, 1, 140015.
Arthropoda	Insecta	Coleoptera	Carabidae	Notiophilus	Notiophilus_quadripunctatus	24	12	Ashman, T. L., Bachtrog, D., Blackmon, H., Goldberg, E. E., Hahn, M. W., Kirkpatrick, M., et al. (2014). Tree of Sex: A database of sexual systems. Scientific Data, 1, 140015.
Arthropoda	Insecta	Coleoptera	Carabidae	Notonomus	Notonomus_bodeae	38,37	19	Ashman, T. L., Bachtrog, D., Blackmon, H., Goldberg, E. E., Hahn, M. W., Kirkpatrick, M., et al. (2014). Tree of Sex: A database of sexual systems. Scientific Data, 1, 140015.
Arthropoda	Insecta	Coleoptera	Carabidae	Notonomus	Notonomus_flos	36,35	18	Ashman, T. L., Bachtrog, D., Blackmon, H., Goldberg, E. E., Hahn, M. W., Kirkpatrick, M., et al. (2014). Tree of Sex: A database of sexual systems. Scientific Data, 1, 140015.
Arthropoda	Insecta	Coleoptera	Carabidae	Notonomus	Notonomus_hopsoni	35	18	Ashman, T. L., Bachtrog, D., Blackmon, H., Goldberg, E. E., Hahn, M. W., Kirkpatrick, M., et al. (2014). Tree of Sex: A database of sexual systems. Scientific Data, 1, 140015.
Arthropoda	Insecta	Coleoptera	Carabidae	Notonomus	Notonomus_macoyi	36,35	18	Ashman, T. L., Bachtrog, D., Blackmon, H., Goldberg, E. E., Hahn, M. W., Kirkpatrick, M., et al. (2014). Tree of Sex: A database of sexual systems. Scientific Data, 1, 140015.
Arthropoda	Insecta	Coleoptera	Carabidae	Notonomus	Notonomus_marginatus	36,35	18	Ashman, T. L., Bachtrog, D., Blackmon, H., Goldberg, E. E., Hahn, M. W., Kirkpatrick, M., et al. (2014). Tree of Sex: A database of sexual systems. Scientific Data, 1, 140015.
Arthropoda	Insecta	Coleoptera	Carabidae	Notonomus	Notonomus_masculinus	36,35	18	Ashman, T. L., Bachtrog, D., Blackmon, H., Goldberg, E. E., Hahn, M. W., Kirkpatrick, M., et al. (2014). Tree of Sex: A database of sexual systems. Scientific Data, 1, 140015.
Arthropoda	Insecta	Coleoptera	Carabidae	Notonomus	Notonomus_mediosulcatus	56	28	Ashman, T. L., Bachtrog, D., Blackmon, H., Goldberg, E. E., Hahn, M. W., Kirkpatrick, M., et al. (2014). Tree of Sex: A database of sexual systems. Scientific Data, 1, 140015.
Arthropoda	Insecta	Coleoptera	Carabidae	Notonomus	Notonomus_muelleri	34,33	17	Ashman, T. L., Bachtrog, D., Blackmon, H., Goldberg, E. E., Hahn, M. W., Kirkpatrick, M., et al. (2014). Tree of Sex: A database of sexual systems. Scientific Data, 1, 140015.
Arthropoda	Insecta	Coleoptera	Carabidae	Notonomus	Notonomus_obscurus	30,29	15	Ashman, T. L., Bachtrog, D., Blackmon, H., Goldberg, E. E., Hahn, M. W., Kirkpatrick, M., et al. (2014). Tree of Sex: A database of sexual systems. Scientific Data, 1, 140015.
Arthropoda	Insecta	Coleoptera	Carabidae	Notonomus	Notonomus_opulentus	36,35	18	Ashman, T. L., Bachtrog, D., Blackmon, H., Goldberg, E. E., Hahn, M. W., Kirkpatrick, M., et al. (2014). Tree of Sex: A database of sexual systems. Scientific Data, 1, 140015.
Arthropoda	Insecta	Coleoptera	Carabidae	Notonomus	Notonomus_peronii	30	15	Ashman, T. L., Bachtrog, D., Blackmon, H., Goldberg, E. E., Hahn, M. W., Kirkpatrick, M., et al. (2014). Tree of Sex: A database of sexual systems. Scientific Data, 1, 140015.
Arthropoda	Insecta	Coleoptera	Carabidae	Notonomus	Notonomus_philippi	36,35	18	Ashman, T. L., Bachtrog, D., Blackmon, H., Goldberg, E. E., Hahn, M. W., Kirkpatrick, M., et al. (2014). Tree of Sex: A database of sexual systems. Scientific Data, 1, 140015.
Arthropoda	Insecta	Coleoptera	Carabidae	Notonomus	Notonomus_philippsii	46,45	23	Ashman, T. L., Bachtrog, D., Blackmon, H., Goldberg, E. E., Hahn, M. W., Kirkpatrick, M., et al. (2014). Tree of Sex: A database of sexual systems. Scientific Data, 1, 140015.
Arthropoda	Insecta	Coleoptera	Carabidae	Notonomus	Notonomus_pluripunctatus	36,35	18	Ashman, T. L., Bachtrog, D., Blackmon, H., Goldberg, E. E., Hahn, M. W., Kirkpatrick, M., et al. (2014). Tree of Sex: A database of sexual systems. Scientific Data, 1, 140015.
Arthropoda	Insecta	Coleoptera	Carabidae	Notonomus	Notonomus_rainbowi	36,35	18	Ashman, T. L., Bachtrog, D., Blackmon, H., Goldberg, E. E., Hahn, M. W., Kirkpatrick, M., et al. (2014). Tree of Sex: A database of sexual systems. Scientific Data, 1, 140015.
Arthropoda	Insecta	Coleoptera	Carabidae	Notonomus	Notonomus_satrapa	36,35	18	Ashman, T. L., Bachtrog, D., Blackmon, H., Goldberg, E. E., Hahn, M. W., Kirkpatrick, M., et al. (2014). Tree of Sex: A database of sexual systems. Scientific Data, 1, 140015.
Arthropoda	Insecta	Coleoptera	Carabidae	Notonomus	Notonomus_taylori	35	18	Ashman, T. L., Bachtrog, D., Blackmon, H., Goldberg, E. E., Hahn, M. W., Kirkpatrick, M., et al. (2014). Tree of Sex: A database of sexual systems. Scientific Data, 1, 140015.
Arthropoda	Insecta	Coleoptera	Carabidae	Notonomus	Notonomus_triplogenioides	42	21	Ashman, T. L., Bachtrog, D., Blackmon, H., Goldberg, E. E., Hahn, M. W., Kirkpatrick, M., et al. (2014). Tree of Sex: A database of sexual systems. Scientific Data, 1, 140015.
Arthropoda	Insecta	Coleoptera	Carabidae	Notonomus	Notonomus_variicollis	36,35	18	Ashman, T. L., Bachtrog, D., Blackmon, H., Goldberg, E. E., Hahn, M. W., Kirkpatrick, M., et al. (2014). Tree of Sex: A database of sexual systems. Scientific Data, 1, 140015.
Arthropoda	Insecta	Coleoptera	Carabidae	Odacantha	Odacantha_melanura	24	12	Ashman, T. L., Bachtrog, D., Blackmon, H., Goldberg, E. E., Hahn, M. W., Kirkpatrick, M., et al. (2014). Tree of Sex: A database of sexual systems. Scientific Data, 1, 140015.
Arthropoda	Insecta	Coleoptera	Carabidae	Odontocheila	Odontocheila_confusa	22	11	Ashman, T. L., Bachtrog, D., Blackmon, H., Goldberg, E. E., Hahn, M. W., Kirkpatrick, M., et al. (2014). Tree of Sex: A database of sexual systems. Scientific Data, 1, 140015.
Arthropoda	Insecta	Coleoptera	Carabidae	Odontocheila	Odontocheila_nodicornis	36,35	18	Ashman, T. L., Bachtrog, D., Blackmon, H., Goldberg, E. E., Hahn, M. W., Kirkpatrick, M., et al. (2014). Tree of Sex: A database of sexual systems. Scientific Data, 1, 140015.
Arthropoda	Insecta	Coleoptera	Carabidae	Odotoncarus	Odotoncarus_cephalotes	40	20	Ashman, T. L., Bachtrog, D., Blackmon, H., Goldberg, E. E., Hahn, M. W., Kirkpatrick, M., et al. (2014). Tree of Sex: A database of sexual systems. Scientific Data, 1, 140015.
Arthropoda	Insecta	Coleoptera	Carabidae	Olisthopus	Olisthopus_glabratus	41	21	Ashman, T. L., Bachtrog, D., Blackmon, H., Goldberg, E. E., Hahn, M. W., Kirkpatrick, M., et al. (2014). Tree of Sex: A database of sexual systems. Scientific Data, 1, 140015.
Arthropoda	Insecta	Coleoptera	Carabidae	Omophron	Omophron_limbatum	36	18	Ashman, T. L., Bachtrog, D., Blackmon, H., Goldberg, E. E., Hahn, M. W., Kirkpatrick, M., et al. (2014). Tree of Sex: A database of sexual systems. Scientific Data, 1, 140015.
Arthropoda	Insecta	Coleoptera	Carabidae	Omophron	Omophron_ovale	36	18	Ashman, T. L., Bachtrog, D., Blackmon, H., Goldberg, E. E., Hahn, M. W., Kirkpatrick, M., et al. (2014). Tree of Sex: A database of sexual systems. Scientific Data, 1, 140015.
Arthropoda	Insecta	Coleoptera	Carabidae	Omus	Omus_californicus	36	18	Ashman, T. L., Bachtrog, D., Blackmon, H., Goldberg, E. E., Hahn, M. W., Kirkpatrick, M., et al. (2014). Tree of Sex: A database of sexual systems. Scientific Data, 1, 140015.
Arthropoda	Insecta	Coleoptera	Carabidae	Omus	Omus_dejeanii	36	18	Ashman, T. L., Bachtrog, D., Blackmon, H., Goldberg, E. E., Hahn, M. W., Kirkpatrick, M., et al. (2014). Tree of Sex: A database of sexual systems. Scientific Data, 1, 140015.
Arthropoda	Insecta	Coleoptera	Carabidae	Oodes	Oodes_helopioides	30	15	Ashman, T. L., Bachtrog, D., Blackmon, H., Goldberg, E. E., Hahn, M. W., Kirkpatrick, M., et al. (2014). Tree of Sex: A database of sexual systems. Scientific Data, 1, 140015.
Arthropoda	Insecta	Coleoptera	Carabidae	Oodes	Oodes_modestus	38	19	Ashman, T. L., Bachtrog, D., Blackmon, H., Goldberg, E. E., Hahn, M. W., Kirkpatrick, M., et al. (2014). Tree of Sex: A database of sexual systems. Scientific Data, 1, 140015.
Arthropoda	Insecta	Coleoptera	Carabidae	Oodes	Oodes_monticola	22	11	Ashman, T. L., Bachtrog, D., Blackmon, H., Goldberg, E. E., Hahn, M. W., Kirkpatrick, M., et al. (2014). Tree of Sex: A database of sexual systems. Scientific Data, 1, 140015.
Arthropoda	Insecta	Coleoptera	Carabidae	Oodes	Oodes_parallelus	24	12	Ashman, T. L., Bachtrog, D., Blackmon, H., Goldberg, E. E., Hahn, M. W., Kirkpatrick, M., et al. (2014). Tree of Sex: A database of sexual systems. Scientific Data, 1, 140015.
Arthropoda	Insecta	Coleoptera	Carabidae	Ophonus	Ophonus_ardosiacus	38,37	19	Ashman, T. L., Bachtrog, D., Blackmon, H., Goldberg, E. E., Hahn, M. W., Kirkpatrick, M., et al. (2014). Tree of Sex: A database of sexual systems. Scientific Data, 1, 140015.
Arthropoda	Insecta	Coleoptera	Carabidae	Ophonus	Ophonus_azureus	38,37	19	Ashman, T. L., Bachtrog, D., Blackmon, H., Goldberg, E. E., Hahn, M. W., Kirkpatrick, M., et al. (2014). Tree of Sex: A database of sexual systems. Scientific Data, 1, 140015.
Arthropoda	Insecta	Coleoptera	Carabidae	Ophonus	Ophonus_cordatus	38,37	19	Ashman, T. L., Bachtrog, D., Blackmon, H., Goldberg, E. E., Hahn, M. W., Kirkpatrick, M., et al. (2014). Tree of Sex: A database of sexual systems. Scientific Data, 1, 140015.
Arthropoda	Insecta	Coleoptera	Carabidae	Ophonus	Ophonus_diffinis	38,37	19	Ashman, T. L., Bachtrog, D., Blackmon, H., Goldberg, E. E., Hahn, M. W., Kirkpatrick, M., et al. (2014). Tree of Sex: A database of sexual systems. Scientific Data, 1, 140015.
Arthropoda	Insecta	Coleoptera	Carabidae	Ophonus	Ophonus_incisus	37	19	Ashman, T. L., Bachtrog, D., Blackmon, H., Goldberg, E. E., Hahn, M. W., Kirkpatrick, M., et al. (2014). Tree of Sex: A database of sexual systems. Scientific Data, 1, 140015.
Arthropoda	Insecta	Coleoptera	Carabidae	Ophonus	Ophonus_longicollis	37	19	Ashman, T. L., Bachtrog, D., Blackmon, H., Goldberg, E. E., Hahn, M. W., Kirkpatrick, M., et al. (2014). Tree of Sex: A database of sexual systems. Scientific Data, 1, 140015.
Arthropoda	Insecta	Coleoptera	Carabidae	Ophonus	Ophonus_parallelus	38,37	19	Ashman, T. L., Bachtrog, D., Blackmon, H., Goldberg, E. E., Hahn, M. W., Kirkpatrick, M., et al. (2014). Tree of Sex: A database of sexual systems. Scientific Data, 1, 140015.
Arthropoda	Insecta	Coleoptera	Carabidae	Ophonus	Ophonus_rufibarbis	37	19	Ashman, T. L., Bachtrog, D., Blackmon, H., Goldberg, E. E., Hahn, M. W., Kirkpatrick, M., et al. (2014). Tree of Sex: A database of sexual systems. Scientific Data, 1, 140015.
Arthropoda	Insecta	Coleoptera	Carabidae	Ophonus	Ophonus_sabulicola	37	19	Ashman, T. L., Bachtrog, D., Blackmon, H., Goldberg, E. E., Hahn, M. W., Kirkpatrick, M., et al. (2014). Tree of Sex: A database of sexual systems. Scientific Data, 1, 140015.
Arthropoda	Insecta	Coleoptera	Carabidae	Ophonus	Ophonus_similis	38,37	19	Ashman, T. L., Bachtrog, D., Blackmon, H., Goldberg, E. E., Hahn, M. W., Kirkpatrick, M., et al. (2014). Tree of Sex: A database of sexual systems. Scientific Data, 1, 140015.
Arthropoda	Insecta	Coleoptera	Carabidae	Ophonus	Ophonus_stictus	38,37	19	Ashman, T. L., Bachtrog, D., Blackmon, H., Goldberg, E. E., Hahn, M. W., Kirkpatrick, M., et al. (2014). Tree of Sex: A database of sexual systems. Scientific Data, 1, 140015.
Arthropoda	Insecta	Coleoptera	Carabidae	Ophonus	Ophonus_subquadratus	38,37	19	Ashman, T. L., Bachtrog, D., Blackmon, H., Goldberg, E. E., Hahn, M. W., Kirkpatrick, M., et al. (2014). Tree of Sex: A database of sexual systems. Scientific Data, 1, 140015.
Arthropoda	Insecta	Coleoptera	Carabidae	Ophonus	Ophonus_subsinuatus	37	19	Ashman, T. L., Bachtrog, D., Blackmon, H., Goldberg, E. E., Hahn, M. W., Kirkpatrick, M., et al. (2014). Tree of Sex: A database of sexual systems. Scientific Data, 1, 140015.
Arthropoda	Insecta	Coleoptera	Carabidae	Orthomus	Orthomus_barbarus	34	17	Ashman, T. L., Bachtrog, D., Blackmon, H., Goldberg, E. E., Hahn, M. W., Kirkpatrick, M., et al. (2014). Tree of Sex: A database of sexual systems. Scientific Data, 1, 140015.
Arthropoda	Insecta	Coleoptera	Carabidae	Orthomus	Orthomus_canariensis	34	17	Ashman, T. L., Bachtrog, D., Blackmon, H., Goldberg, E. E., Hahn, M. W., Kirkpatrick, M., et al. (2014). Tree of Sex: A database of sexual systems. Scientific Data, 1, 140015.
Arthropoda	Insecta	Coleoptera	Carabidae	Orthomus	Orthomus_velocissimus	34	17	Ashman, T. L., Bachtrog, D., Blackmon, H., Goldberg, E. E., Hahn, M. W., Kirkpatrick, M., et al. (2014). Tree of Sex: A database of sexual systems. Scientific Data, 1, 140015.
Arthropoda	Insecta	Coleoptera	Carabidae	Orthotrichus	Orthotrichus_indicus	38,37	19	Ashman, T. L., Bachtrog, D., Blackmon, H., Goldberg, E. E., Hahn, M. W., Kirkpatrick, M., et al. (2014). Tree of Sex: A database of sexual systems. Scientific Data, 1, 140015.
Arthropoda	Insecta	Coleoptera	Carabidae	Oxycheila	Oxycheila_tristis	32,29	15,16	Ashman, T. L., Bachtrog, D., Blackmon, H., Goldberg, E. E., Hahn, M. W., Kirkpatrick, M., et al. (2014). Tree of Sex: A database of sexual systems. Scientific Data, 1, 140015.
Arthropoda	Insecta	Coleoptera	Carabidae	Oxypselaphus	Oxypselaphus_obscurus	38,37	19	Ashman, T. L., Bachtrog, D., Blackmon, H., Goldberg, E. E., Hahn, M. W., Kirkpatrick, M., et al. (2014). Tree of Sex: A database of sexual systems. Scientific Data, 1, 140015.
Arthropoda	Insecta	Coleoptera	Carabidae	Pamborus	Pamborus_alternans	22	11	Ashman, T. L., Bachtrog, D., Blackmon, H., Goldberg, E. E., Hahn, M. W., Kirkpatrick, M., et al. (2014). Tree of Sex: A database of sexual systems. Scientific Data, 1, 140015.
Arthropoda	Insecta	Coleoptera	Carabidae	Pamborus	Pamborus_opacus	22	11	Ashman, T. L., Bachtrog, D., Blackmon, H., Goldberg, E. E., Hahn, M. W., Kirkpatrick, M., et al. (2014). Tree of Sex: A database of sexual systems. Scientific Data, 1, 140015.
Arthropoda	Insecta	Coleoptera	Carabidae	Pamborus	Pamborus_tropicus	22	11	Ashman, T. L., Bachtrog, D., Blackmon, H., Goldberg, E. E., Hahn, M. W., Kirkpatrick, M., et al. (2014). Tree of Sex: A database of sexual systems. Scientific Data, 1, 140015.
Arthropoda	Insecta	Coleoptera	Carabidae	Paranchus	Paranchus_albipes	38,37	19	Ashman, T. L., Bachtrog, D., Blackmon, H., Goldberg, E. E., Hahn, M. W., Kirkpatrick, M., et al. (2014). Tree of Sex: A database of sexual systems. Scientific Data, 1, 140015.
Arthropoda	Insecta	Coleoptera	Carabidae	Parophonus	Parophonus_acutangulus	38,37	19	Ashman, T. L., Bachtrog, D., Blackmon, H., Goldberg, E. E., Hahn, M. W., Kirkpatrick, M., et al. (2014). Tree of Sex: A database of sexual systems. Scientific Data, 1, 140015.
Arthropoda	Insecta	Coleoptera	Carabidae	Parophonus	Parophonus_hirsutulus	42,41	21	Ashman, T. L., Bachtrog, D., Blackmon, H., Goldberg, E. E., Hahn, M. W., Kirkpatrick, M., et al. (2014). Tree of Sex: A database of sexual systems. Scientific Data, 1, 140015.
Arthropoda	Insecta	Coleoptera	Carabidae	Paussus	Paussus_favieri	50	25	Ashman, T. L., Bachtrog, D., Blackmon, H., Goldberg, E. E., Hahn, M. W., Kirkpatrick, M., et al. (2014). Tree of Sex: A database of sexual systems. Scientific Data, 1, 140015.
Arthropoda	Insecta	Coleoptera	Carabidae	Peliocypas	Peliocypas_himalayicus	40,39	20	Ashman, T. L., Bachtrog, D., Blackmon, H., Goldberg, E. E., Hahn, M. W., Kirkpatrick, M., et al. (2014). Tree of Sex: A database of sexual systems. Scientific Data, 1, 140015.
Arthropoda	Insecta	Coleoptera	Carabidae	Penetretus	Penetretus_andalusicus	33	17	Ashman, T. L., Bachtrog, D., Blackmon, H., Goldberg, E. E., Hahn, M. W., Kirkpatrick, M., et al. (2014). Tree of Sex: A database of sexual systems. Scientific Data, 1, 140015.
Arthropoda	Insecta	Coleoptera	Carabidae	Penetretus	Penetretus_rufipennis	33	17	Ashman, T. L., Bachtrog, D., Blackmon, H., Goldberg, E. E., Hahn, M. W., Kirkpatrick, M., et al. (2014). Tree of Sex: A database of sexual systems. Scientific Data, 1, 140015.
Arthropoda	Insecta	Coleoptera	Carabidae	Penetretus	Penetretus_temporalis	32	16	Ashman, T. L., Bachtrog, D., Blackmon, H., Goldberg, E. E., Hahn, M. W., Kirkpatrick, M., et al. (2014). Tree of Sex: A database of sexual systems. Scientific Data, 1, 140015.
Arthropoda	Insecta	Coleoptera	Carabidae	Percus	Percus_politus	63	32	Ashman, T. L., Bachtrog, D., Blackmon, H., Goldberg, E. E., Hahn, M. W., Kirkpatrick, M., et al. (2014). Tree of Sex: A database of sexual systems. Scientific Data, 1, 140015.
Arthropoda	Insecta	Coleoptera	Carabidae	Percus	Percus_quiraoi	58,57	29	Ashman, T. L., Bachtrog, D., Blackmon, H., Goldberg, E. E., Hahn, M. W., Kirkpatrick, M., et al. (2014). Tree of Sex: A database of sexual systems. Scientific Data, 1, 140015.
Arthropoda	Insecta	Coleoptera	Carabidae	Pericompsus	Pericompsus_laetulus	22	11	Ashman, T. L., Bachtrog, D., Blackmon, H., Goldberg, E. E., Hahn, M. W., Kirkpatrick, M., et al. (2014). Tree of Sex: A database of sexual systems. Scientific Data, 1, 140015.
Arthropoda	Insecta	Coleoptera	Carabidae	Perileptus	Perileptus_areolatus	28,27	14	Ashman, T. L., Bachtrog, D., Blackmon, H., Goldberg, E. E., Hahn, M. W., Kirkpatrick, M., et al. (2014). Tree of Sex: A database of sexual systems. Scientific Data, 1, 140015.
Arthropoda	Insecta	Coleoptera	Carabidae	Phaeoxantha	Phaeoxantha_cruciata	32,31	16	Ashman, T. L., Bachtrog, D., Blackmon, H., Goldberg, E. E., Hahn, M. W., Kirkpatrick, M., et al. (2014). Tree of Sex: A database of sexual systems. Scientific Data, 1, 140015.
Arthropoda	Insecta	Coleoptera	Carabidae	Pheropsophus	Pheropsophus_africanus	32	16	Ashman, T. L., Bachtrog, D., Blackmon, H., Goldberg, E. E., Hahn, M. W., Kirkpatrick, M., et al. (2014). Tree of Sex: A database of sexual systems. Scientific Data, 1, 140015.
Arthropoda	Insecta	Coleoptera	Carabidae	Pheropsophus	Pheropsophus_bimaculatus	36,35	18	Ashman, T. L., Bachtrog, D., Blackmon, H., Goldberg, E. E., Hahn, M. W., Kirkpatrick, M., et al. (2014). Tree of Sex: A database of sexual systems. Scientific Data, 1, 140015.
Arthropoda	Insecta	Coleoptera	Carabidae	Pheropsophus	Pheropsophus_catoirei	28,27,36,36,35	14,18	Ashman, T. L., Bachtrog, D., Blackmon, H., Goldberg, E. E., Hahn, M. W., Kirkpatrick, M., et al. (2014). Tree of Sex: A database of sexual systems. Scientific Data, 1, 140015.
Arthropoda	Insecta	Coleoptera	Carabidae	Pheropsophus	Pheropsophus_chaudoiri	36,35	18	Ashman, T. L., Bachtrog, D., Blackmon, H., Goldberg, E. E., Hahn, M. W., Kirkpatrick, M., et al. (2014). Tree of Sex: A database of sexual systems. Scientific Data, 1, 140015.
Arthropoda	Insecta	Coleoptera	Carabidae	Pheropsophus	Pheropsophus_hilaris	20,19	10	Ashman, T. L., Bachtrog, D., Blackmon, H., Goldberg, E. E., Hahn, M. W., Kirkpatrick, M., et al. (2014). Tree of Sex: A database of sexual systems. Scientific Data, 1, 140015.
Arthropoda	Insecta	Coleoptera	Carabidae	Pheropsophus	Pheropsophus_lissoderus	18,17	9	Ashman, T. L., Bachtrog, D., Blackmon, H., Goldberg, E. E., Hahn, M. W., Kirkpatrick, M., et al. (2014). Tree of Sex: A database of sexual systems. Scientific Data, 1, 140015.
Arthropoda	Insecta	Coleoptera	Carabidae	Pheropsophus	Pheropsophus_occipitalis	36,36,35	18	Ashman, T. L., Bachtrog, D., Blackmon, H., Goldberg, E. E., Hahn, M. W., Kirkpatrick, M., et al. (2014). Tree of Sex: A database of sexual systems. Scientific Data, 1, 140015.
Arthropoda	Insecta	Coleoptera	Carabidae	Pheropsophus	Pheropsophus_verticalis	30,29	15	Ashman, T. L., Bachtrog, D., Blackmon, H., Goldberg, E. E., Hahn, M. W., Kirkpatrick, M., et al. (2014). Tree of Sex: A database of sexual systems. Scientific Data, 1, 140015.
Arthropoda	Insecta	Coleoptera	Carabidae	Pinacodera	Pinacodera_chevrolati	24	12	Ashman, T. L., Bachtrog, D., Blackmon, H., Goldberg, E. E., Hahn, M. W., Kirkpatrick, M., et al. (2014). Tree of Sex: A database of sexual systems. Scientific Data, 1, 140015.
Arthropoda	Insecta	Coleoptera	Carabidae	Platyderus	Platyderus_alcaracinus	23	12	Ashman, T. L., Bachtrog, D., Blackmon, H., Goldberg, E. E., Hahn, M. W., Kirkpatrick, M., et al. (2014). Tree of Sex: A database of sexual systems. Scientific Data, 1, 140015.
Arthropoda	Insecta	Coleoptera	Carabidae	Platyderus	Platyderus_lusitanicus	23	12	Ashman, T. L., Bachtrog, D., Blackmon, H., Goldberg, E. E., Hahn, M. W., Kirkpatrick, M., et al. (2014). Tree of Sex: A database of sexual systems. Scientific Data, 1, 140015.
Arthropoda	Insecta	Coleoptera	Carabidae	Platyderus	Platyderus_muricianus	23	12	Ashman, T. L., Bachtrog, D., Blackmon, H., Goldberg, E. E., Hahn, M. W., Kirkpatrick, M., et al. (2014). Tree of Sex: A database of sexual systems. Scientific Data, 1, 140015.
Arthropoda	Insecta	Coleoptera	Carabidae	Platyderus	Platyderus_testaceus	40	20	Ashman, T. L., Bachtrog, D., Blackmon, H., Goldberg, E. E., Hahn, M. W., Kirkpatrick, M., et al. (2014). Tree of Sex: A database of sexual systems. Scientific Data, 1, 140015.
Arthropoda	Insecta	Coleoptera	Carabidae	Platyderus	Platyderus_varians	38,37	19	Ashman, T. L., Bachtrog, D., Blackmon, H., Goldberg, E. E., Hahn, M. W., Kirkpatrick, M., et al. (2014). Tree of Sex: A database of sexual systems. Scientific Data, 1, 140015.
Arthropoda	Insecta	Coleoptera	Carabidae	Platymetopus	Platymetopus_flavilabris	40	20	Ashman, T. L., Bachtrog, D., Blackmon, H., Goldberg, E. E., Hahn, M. W., Kirkpatrick, M., et al. (2014). Tree of Sex: A database of sexual systems. Scientific Data, 1, 140015.
Arthropoda	Insecta	Coleoptera	Carabidae	Platynus	Platynus_assimilis	28,27,38,37	14,19	Ashman, T. L., Bachtrog, D., Blackmon, H., Goldberg, E. E., Hahn, M. W., Kirkpatrick, M., et al. (2014). Tree of Sex: A database of sexual systems. Scientific Data, 1, 140015.
Arthropoda	Insecta	Coleoptera	Carabidae	Platynus	Platynus_decentis	26	13	Ashman, T. L., Bachtrog, D., Blackmon, H., Goldberg, E. E., Hahn, M. W., Kirkpatrick, M., et al. (2014). Tree of Sex: A database of sexual systems. Scientific Data, 1, 140015.
Arthropoda	Insecta	Coleoptera	Carabidae	Platynus	Platynus_livens	44,43	22	Ashman, T. L., Bachtrog, D., Blackmon, H., Goldberg, E. E., Hahn, M. W., Kirkpatrick, M., et al. (2014). Tree of Sex: A database of sexual systems. Scientific Data, 1, 140015.
Arthropoda	Insecta	Coleoptera	Carabidae	Platynus	Platynus_longiventris	28	14	Ashman, T. L., Bachtrog, D., Blackmon, H., Goldberg, E. E., Hahn, M. W., Kirkpatrick, M., et al. (2014). Tree of Sex: A database of sexual systems. Scientific Data, 1, 140015.
Arthropoda	Insecta	Coleoptera	Carabidae	Platynus	Platynus_obscurus	38,37	19	Ashman, T. L., Bachtrog, D., Blackmon, H., Goldberg, E. E., Hahn, M. W., Kirkpatrick, M., et al. (2014). Tree of Sex: A database of sexual systems. Scientific Data, 1, 140015.
Arthropoda	Insecta	Coleoptera	Carabidae	Platynus	Platynus_ruficornis	38,37	19	Ashman, T. L., Bachtrog, D., Blackmon, H., Goldberg, E. E., Hahn, M. W., Kirkpatrick, M., et al. (2014). Tree of Sex: A database of sexual systems. Scientific Data, 1, 140015.
Arthropoda	Insecta	Coleoptera	Carabidae	Platytarus	Platytarus_bufo	30	15	Ashman, T. L., Bachtrog, D., Blackmon, H., Goldberg, E. E., Hahn, M. W., Kirkpatrick, M., et al. (2014). Tree of Sex: A database of sexual systems. Scientific Data, 1, 140015.
Arthropoda	Insecta	Coleoptera	Carabidae	Poecilus	Poecilus_chalcites	38,37	19	Ashman, T. L., Bachtrog, D., Blackmon, H., Goldberg, E. E., Hahn, M. W., Kirkpatrick, M., et al. (2014). Tree of Sex: A database of sexual systems. Scientific Data, 1, 140015.
Arthropoda	Insecta	Coleoptera	Carabidae	Poecilus	Poecilus_cupreus	38,37,44,43	19,22	Ashman, T. L., Bachtrog, D., Blackmon, H., Goldberg, E. E., Hahn, M. W., Kirkpatrick, M., et al. (2014). Tree of Sex: A database of sexual systems. Scientific Data, 1, 140015.
Arthropoda	Insecta	Coleoptera	Carabidae	Poecilus	Poecilus_cursorius	37,40	19,20	Ashman, T. L., Bachtrog, D., Blackmon, H., Goldberg, E. E., Hahn, M. W., Kirkpatrick, M., et al. (2014). Tree of Sex: A database of sexual systems. Scientific Data, 1, 140015.
Arthropoda	Insecta	Coleoptera	Carabidae	Poecilus	Poecilus_decipiens	38,37	19	Ashman, T. L., Bachtrog, D., Blackmon, H., Goldberg, E. E., Hahn, M. W., Kirkpatrick, M., et al. (2014). Tree of Sex: A database of sexual systems. Scientific Data, 1, 140015.
Arthropoda	Insecta	Coleoptera	Carabidae	Poecilus	Poecilus_gisellae	38,37,40,39,37,39	19,20	Ashman, T. L., Bachtrog, D., Blackmon, H., Goldberg, E. E., Hahn, M. W., Kirkpatrick, M., et al. (2014). Tree of Sex: A database of sexual systems. Scientific Data, 1, 140015.
Arthropoda	Insecta	Coleoptera	Carabidae	Poecilus	Poecilus_koyi	30,29,38,37	15,19	Ashman, T. L., Bachtrog, D., Blackmon, H., Goldberg, E. E., Hahn, M. W., Kirkpatrick, M., et al. (2014). Tree of Sex: A database of sexual systems. Scientific Data, 1, 140015.
Arthropoda	Insecta	Coleoptera	Carabidae	Poecilus	Poecilus_kugelanni	46,45	23	Ashman, T. L., Bachtrog, D., Blackmon, H., Goldberg, E. E., Hahn, M. W., Kirkpatrick, M., et al. (2014). Tree of Sex: A database of sexual systems. Scientific Data, 1, 140015.
Arthropoda	Insecta	Coleoptera	Carabidae	Poecilus	Poecilus_lepidus	32,31,38	16,19	Ashman, T. L., Bachtrog, D., Blackmon, H., Goldberg, E. E., Hahn, M. W., Kirkpatrick, M., et al. (2014). Tree of Sex: A database of sexual systems. Scientific Data, 1, 140015.
Arthropoda	Insecta	Coleoptera	Carabidae	Poecilus	Poecilus_lucublandus	28,27	14	Ashman, T. L., Bachtrog, D., Blackmon, H., Goldberg, E. E., Hahn, M. W., Kirkpatrick, M., et al. (2014). Tree of Sex: A database of sexual systems. Scientific Data, 1, 140015.
Arthropoda	Insecta	Coleoptera	Carabidae	Poecilus	Poecilus_nitidus	38,37	19	Ashman, T. L., Bachtrog, D., Blackmon, H., Goldberg, E. E., Hahn, M. W., Kirkpatrick, M., et al. (2014). Tree of Sex: A database of sexual systems. Scientific Data, 1, 140015.
Arthropoda	Insecta	Coleoptera	Carabidae	Poecilus	Poecilus_purpurascens	38,37	19	Ashman, T. L., Bachtrog, D., Blackmon, H., Goldberg, E. E., Hahn, M. W., Kirkpatrick, M., et al. (2014). Tree of Sex: A database of sexual systems. Scientific Data, 1, 140015.
Arthropoda	Insecta	Coleoptera	Carabidae	Poecilus	Poecilus_quadricollis	44,43	22	Ashman, T. L., Bachtrog, D., Blackmon, H., Goldberg, E. E., Hahn, M. W., Kirkpatrick, M., et al. (2014). Tree of Sex: A database of sexual systems. Scientific Data, 1, 140015.
Arthropoda	Insecta	Coleoptera	Carabidae	Poecilus	Poecilus_sericeus	32	16	Ashman, T. L., Bachtrog, D., Blackmon, H., Goldberg, E. E., Hahn, M. W., Kirkpatrick, M., et al. (2014). Tree of Sex: A database of sexual systems. Scientific Data, 1, 140015.
Arthropoda	Insecta	Coleoptera	Carabidae	Poecilus	Poecilus_versicolor	38,37	19	Ashman, T. L., Bachtrog, D., Blackmon, H., Goldberg, E. E., Hahn, M. W., Kirkpatrick, M., et al. (2014). Tree of Sex: A database of sexual systems. Scientific Data, 1, 140015.
Arthropoda	Insecta	Coleoptera	Carabidae	Poecilus	Poecilus_vicinus	42,41	21	Ashman, T. L., Bachtrog, D., Blackmon, H., Goldberg, E. E., Hahn, M. W., Kirkpatrick, M., et al. (2014). Tree of Sex: A database of sexual systems. Scientific Data, 1, 140015.
Arthropoda	Insecta	Coleoptera	Carabidae	Pogonistes	Pogonistes_testaceus	22	11	Ashman, T. L., Bachtrog, D., Blackmon, H., Goldberg, E. E., Hahn, M. W., Kirkpatrick, M., et al. (2014). Tree of Sex: A database of sexual systems. Scientific Data, 1, 140015.
Arthropoda	Insecta	Coleoptera	Carabidae	Pogonus	Pogonus_chalceus	22	11	Ashman, T. L., Bachtrog, D., Blackmon, H., Goldberg, E. E., Hahn, M. W., Kirkpatrick, M., et al. (2014). Tree of Sex: A database of sexual systems. Scientific Data, 1, 140015.
Arthropoda	Insecta	Coleoptera	Carabidae	Pogonus	Pogonus_gilvipes	22	11	Ashman, T. L., Bachtrog, D., Blackmon, H., Goldberg, E. E., Hahn, M. W., Kirkpatrick, M., et al. (2014). Tree of Sex: A database of sexual systems. Scientific Data, 1, 140015.
Arthropoda	Insecta	Coleoptera	Carabidae	Pogonus	Pogonus_meridionalis	22	11	Ashman, T. L., Bachtrog, D., Blackmon, H., Goldberg, E. E., Hahn, M. W., Kirkpatrick, M., et al. (2014). Tree of Sex: A database of sexual systems. Scientific Data, 1, 140015.
Arthropoda	Insecta	Coleoptera	Carabidae	Pogonus	Pogonus_transfuga	22	11	Ashman, T. L., Bachtrog, D., Blackmon, H., Goldberg, E. E., Hahn, M. W., Kirkpatrick, M., et al. (2014). Tree of Sex: A database of sexual systems. Scientific Data, 1, 140015.
Arthropoda	Insecta	Coleoptera	Carabidae	Pristosia	Pristosia_lacerans	36	18	Ashman, T. L., Bachtrog, D., Blackmon, H., Goldberg, E. E., Hahn, M. W., Kirkpatrick, M., et al. (2014). Tree of Sex: A database of sexual systems. Scientific Data, 1, 140015.
Arthropoda	Insecta	Coleoptera	Carabidae	Procrustes	Procrustes_cariacens		11,12	Ashman, T. L., Bachtrog, D., Blackmon, H., Goldberg, E. E., Hahn, M. W., Kirkpatrick, M., et al. (2014). Tree of Sex: A database of sexual systems. Scientific Data, 1, 140015.
Arthropoda	Insecta	Coleoptera	Carabidae	Promecoderus	Promecoderus_mastersii	48,47	24	Ashman, T. L., Bachtrog, D., Blackmon, H., Goldberg, E. E., Hahn, M. W., Kirkpatrick, M., et al. (2014). Tree of Sex: A database of sexual systems. Scientific Data, 1, 140015.
Arthropoda	Insecta	Coleoptera	Carabidae	Prosopogmus	Prosopogmus_chalybeipennis	36,35	18	Ashman, T. L., Bachtrog, D., Blackmon, H., Goldberg, E. E., Hahn, M. W., Kirkpatrick, M., et al. (2014). Tree of Sex: A database of sexual systems. Scientific Data, 1, 140015.
Arthropoda	Insecta	Coleoptera	Carabidae	Prosopogmus	Prosopogmus_impressifrons	36,35	18	Ashman, T. L., Bachtrog, D., Blackmon, H., Goldberg, E. E., Hahn, M. W., Kirkpatrick, M., et al. (2014). Tree of Sex: A database of sexual systems. Scientific Data, 1, 140015.
Arthropoda	Insecta	Coleoptera	Carabidae	Prosopogmus	Prosopogmus_oodiformis	38	19	Ashman, T. L., Bachtrog, D., Blackmon, H., Goldberg, E. E., Hahn, M. W., Kirkpatrick, M., et al. (2014). Tree of Sex: A database of sexual systems. Scientific Data, 1, 140015.
Arthropoda	Insecta	Coleoptera	Carabidae	Prothyma	Prothyma_concinna	25	13	Ashman, T. L., Bachtrog, D., Blackmon, H., Goldberg, E. E., Hahn, M. W., Kirkpatrick, M., et al. (2014). Tree of Sex: A database of sexual systems. Scientific Data, 1, 140015.
Arthropoda	Insecta	Coleoptera	Carabidae	Pseudotetracha	Pseudotetracha_australis	24	12	Ashman, T. L., Bachtrog, D., Blackmon, H., Goldberg, E. E., Hahn, M. W., Kirkpatrick, M., et al. (2014). Tree of Sex: A database of sexual systems. Scientific Data, 1, 140015.
Arthropoda	Insecta	Coleoptera	Carabidae	Pseudotetracha	Pseudotetracha_blackburni	24,23,24	12	Ashman, T. L., Bachtrog, D., Blackmon, H., Goldberg, E. E., Hahn, M. W., Kirkpatrick, M., et al. (2014). Tree of Sex: A database of sexual systems. Scientific Data, 1, 140015.
Arthropoda	Insecta	Coleoptera	Carabidae	Pseudotetracha	Pseudotetracha_whelani	26	13	Ashman, T. L., Bachtrog, D., Blackmon, H., Goldberg, E. E., Hahn, M. W., Kirkpatrick, M., et al. (2014). Tree of Sex: A database of sexual systems. Scientific Data, 1, 140015.
Arthropoda	Insecta	Coleoptera	Carabidae	Pterostichus	Omaseus_elongatus	37,38	19	Makino, S. (1951). An atlas of the chromosome numbers in animals. Iowa State College Press, Ames.
Arthropoda	Insecta	Coleoptera	Carabidae	Pterostichus	Pterostichus_aereipennis	38,37	19	Ashman, T. L., Bachtrog, D., Blackmon, H., Goldberg, E. E., Hahn, M. W., Kirkpatrick, M., et al. (2014). Tree of Sex: A database of sexual systems. Scientific Data, 1, 140015.
Arthropoda	Insecta	Coleoptera	Carabidae	Pterostichus	Pterostichus_aethiops	38,37	19	Ashman, T. L., Bachtrog, D., Blackmon, H., Goldberg, E. E., Hahn, M. W., Kirkpatrick, M., et al. (2014). Tree of Sex: A database of sexual systems. Scientific Data, 1, 140015.
Arthropoda	Insecta	Coleoptera	Carabidae	Pterostichus	Pterostichus_alacer	38,37	19	Ashman, T. L., Bachtrog, D., Blackmon, H., Goldberg, E. E., Hahn, M. W., Kirkpatrick, M., et al. (2014). Tree of Sex: A database of sexual systems. Scientific Data, 1, 140015.
Arthropoda	Insecta	Coleoptera	Carabidae	Pterostichus	Pterostichus_angustatus	38,37	19	Ashman, T. L., Bachtrog, D., Blackmon, H., Goldberg, E. E., Hahn, M. W., Kirkpatrick, M., et al. (2014). Tree of Sex: A database of sexual systems. Scientific Data, 1, 140015.
Arthropoda	Insecta	Coleoptera	Carabidae	Pterostichus	Pterostichus_anthracinus	38,37	19	Ashman, T. L., Bachtrog, D., Blackmon, H., Goldberg, E. E., Hahn, M. W., Kirkpatrick, M., et al. (2014). Tree of Sex: A database of sexual systems. Scientific Data, 1, 140015.
Arthropoda	Insecta	Coleoptera	Carabidae	Pterostichus	Pterostichus_argutor	30	15	Ashman, T. L., Bachtrog, D., Blackmon, H., Goldberg, E. E., Hahn, M. W., Kirkpatrick, M., et al. (2014). Tree of Sex: A database of sexual systems. Scientific Data, 1, 140015.
Arthropoda	Insecta	Coleoptera	Carabidae	Pterostichus	Pterostichus_aterrimus	38,37,42,41	19,21	Ashman, T. L., Bachtrog, D., Blackmon, H., Goldberg, E. E., Hahn, M. W., Kirkpatrick, M., et al. (2014). Tree of Sex: A database of sexual systems. Scientific Data, 1, 140015.
Arthropoda	Insecta	Coleoptera	Carabidae	Pterostichus	Pterostichus_bicolor	38,37	19	Ashman, T. L., Bachtrog, D., Blackmon, H., Goldberg, E. E., Hahn, M. W., Kirkpatrick, M., et al. (2014). Tree of Sex: A database of sexual systems. Scientific Data, 1, 140015.
Arthropoda	Insecta	Coleoptera	Carabidae	Pterostichus	Pterostichus_brevipennis	38,37	19	Ashman, T. L., Bachtrog, D., Blackmon, H., Goldberg, E. E., Hahn, M. W., Kirkpatrick, M., et al. (2014). Tree of Sex: A database of sexual systems. Scientific Data, 1, 140015.
Arthropoda	Insecta	Coleoptera	Carabidae	Pterostichus	Pterostichus_cantabricus	38,37	19	Ashman, T. L., Bachtrog, D., Blackmon, H., Goldberg, E. E., Hahn, M. W., Kirkpatrick, M., et al. (2014). Tree of Sex: A database of sexual systems. Scientific Data, 1, 140015.
Arthropoda	Insecta	Coleoptera	Carabidae	Pterostichus	Pterostichus_chydaeus	38,37	19	Ashman, T. L., Bachtrog, D., Blackmon, H., Goldberg, E. E., Hahn, M. W., Kirkpatrick, M., et al. (2014). Tree of Sex: A database of sexual systems. Scientific Data, 1, 140015.
Arthropoda	Insecta	Coleoptera	Carabidae	Pterostichus	Pterostichus_coracinus	38,37	19	Ashman, T. L., Bachtrog, D., Blackmon, H., Goldberg, E. E., Hahn, M. W., Kirkpatrick, M., et al. (2014). Tree of Sex: A database of sexual systems. Scientific Data, 1, 140015.
Arthropoda	Insecta	Coleoptera	Carabidae	Pterostichus	Pterostichus_cristatus	38,37	19	Ashman, T. L., Bachtrog, D., Blackmon, H., Goldberg, E. E., Hahn, M. W., Kirkpatrick, M., et al. (2014). Tree of Sex: A database of sexual systems. Scientific Data, 1, 140015.
Arthropoda	Insecta	Coleoptera	Carabidae	Pterostichus	Pterostichus_diligens	30	15	Ashman, T. L., Bachtrog, D., Blackmon, H., Goldberg, E. E., Hahn, M. W., Kirkpatrick, M., et al. (2014). Tree of Sex: A database of sexual systems. Scientific Data, 1, 140015.
Arthropoda	Insecta	Coleoptera	Carabidae	Pterostichus	Pterostichus_dufourii	37,38	19	Ashman, T. L., Bachtrog, D., Blackmon, H., Goldberg, E. E., Hahn, M. W., Kirkpatrick, M., et al. (2014). Tree of Sex: A database of sexual systems. Scientific Data, 1, 140015.
Arthropoda	Insecta	Coleoptera	Carabidae	Pterostichus	Pterostichus_ebenus	37	19	Ashman, T. L., Bachtrog, D., Blackmon, H., Goldberg, E. E., Hahn, M. W., Kirkpatrick, M., et al. (2014). Tree of Sex: A database of sexual systems. Scientific Data, 1, 140015.
Arthropoda	Insecta	Coleoptera	Carabidae	Pterostichus	Pterostichus_elongatus	38,37	19	Ashman, T. L., Bachtrog, D., Blackmon, H., Goldberg, E. E., Hahn, M. W., Kirkpatrick, M., et al. (2014). Tree of Sex: A database of sexual systems. Scientific Data, 1, 140015.
Arthropoda	Insecta	Coleoptera	Carabidae	Pterostichus	Pterostichus_flavofemoratus	38,37	19	Ashman, T. L., Bachtrog, D., Blackmon, H., Goldberg, E. E., Hahn, M. W., Kirkpatrick, M., et al. (2014). Tree of Sex: A database of sexual systems. Scientific Data, 1, 140015.
Arthropoda	Insecta	Coleoptera	Carabidae	Pterostichus	Pterostichus_ghilianii	38,37	19	Ashman, T. L., Bachtrog, D., Blackmon, H., Goldberg, E. E., Hahn, M. W., Kirkpatrick, M., et al. (2014). Tree of Sex: A database of sexual systems. Scientific Data, 1, 140015.
Arthropoda	Insecta	Coleoptera	Carabidae	Pterostichus	Pterostichus_gracilis	38,37	19	Ashman, T. L., Bachtrog, D., Blackmon, H., Goldberg, E. E., Hahn, M. W., Kirkpatrick, M., et al. (2014). Tree of Sex: A database of sexual systems. Scientific Data, 1, 140015.
Arthropoda	Insecta	Coleoptera	Carabidae	Pterostichus	Pterostichus_herculaneus	38,37	19	Ashman, T. L., Bachtrog, D., Blackmon, H., Goldberg, E. E., Hahn, M. W., Kirkpatrick, M., et al. (2014). Tree of Sex: A database of sexual systems. Scientific Data, 1, 140015.
Arthropoda	Insecta	Coleoptera	Carabidae	Pterostichus	Pterostichus_impressus	37	19	Ashman, T. L., Bachtrog, D., Blackmon, H., Goldberg, E. E., Hahn, M. W., Kirkpatrick, M., et al. (2014). Tree of Sex: A database of sexual systems. Scientific Data, 1, 140015.
Arthropoda	Insecta	Coleoptera	Carabidae	Pterostichus	Pterostichus_insidiator	38,37	19	Ashman, T. L., Bachtrog, D., Blackmon, H., Goldberg, E. E., Hahn, M. W., Kirkpatrick, M., et al. (2014). Tree of Sex: A database of sexual systems. Scientific Data, 1, 140015.
Arthropoda	Insecta	Coleoptera	Carabidae	Pterostichus	Pterostichus_interruptus	38,37	19	Ashman, T. L., Bachtrog, D., Blackmon, H., Goldberg, E. E., Hahn, M. W., Kirkpatrick, M., et al. (2014). Tree of Sex: A database of sexual systems. Scientific Data, 1, 140015.
Arthropoda	Insecta	Coleoptera	Carabidae	Pterostichus	Pterostichus_madidus	38,37	19	Ashman, T. L., Bachtrog, D., Blackmon, H., Goldberg, E. E., Hahn, M. W., Kirkpatrick, M., et al. (2014). Tree of Sex: A database of sexual systems. Scientific Data, 1, 140015.
Arthropoda	Insecta	Coleoptera	Carabidae	Pterostichus	Pterostichus_melanarius	38,37	19	Ashman, T. L., Bachtrog, D., Blackmon, H., Goldberg, E. E., Hahn, M. W., Kirkpatrick, M., et al. (2014). Tree of Sex: A database of sexual systems. Scientific Data, 1, 140015.
Arthropoda	Insecta	Coleoptera	Carabidae	Pterostichus	Pterostichus_melas	38,37	19	Ashman, T. L., Bachtrog, D., Blackmon, H., Goldberg, E. E., Hahn, M. W., Kirkpatrick, M., et al. (2014). Tree of Sex: A database of sexual systems. Scientific Data, 1, 140015.
Arthropoda	Insecta	Coleoptera	Carabidae	Pterostichus	Pterostichus_metallicus	38,37	19	Ashman, T. L., Bachtrog, D., Blackmon, H., Goldberg, E. E., Hahn, M. W., Kirkpatrick, M., et al. (2014). Tree of Sex: A database of sexual systems. Scientific Data, 1, 140015.
Arthropoda	Insecta	Coleoptera	Carabidae	Pterostichus	Pterostichus_minor	38,37	19	Ashman, T. L., Bachtrog, D., Blackmon, H., Goldberg, E. E., Hahn, M. W., Kirkpatrick, M., et al. (2014). Tree of Sex: A database of sexual systems. Scientific Data, 1, 140015.
Arthropoda	Insecta	Coleoptera	Carabidae	Pterostichus	Pterostichus_morio	32	16	Ashman, T. L., Bachtrog, D., Blackmon, H., Goldberg, E. E., Hahn, M. W., Kirkpatrick, M., et al. (2014). Tree of Sex: A database of sexual systems. Scientific Data, 1, 140015.
Arthropoda	Insecta	Coleoptera	Carabidae	Pterostichus	Pterostichus_muehlfeldii	34	17	Ashman, T. L., Bachtrog, D., Blackmon, H., Goldberg, E. E., Hahn, M. W., Kirkpatrick, M., et al. (2014). Tree of Sex: A database of sexual systems. Scientific Data, 1, 140015.
Arthropoda	Insecta	Coleoptera	Carabidae	Pterostichus	Pterostichus_multipunctatus	38	19	Ashman, T. L., Bachtrog, D., Blackmon, H., Goldberg, E. E., Hahn, M. W., Kirkpatrick, M., et al. (2014). Tree of Sex: A database of sexual systems. Scientific Data, 1, 140015.
Arthropoda	Insecta	Coleoptera	Carabidae	Pterostichus	Pterostichus_nemoralis	38,37	19	Ashman, T. L., Bachtrog, D., Blackmon, H., Goldberg, E. E., Hahn, M. W., Kirkpatrick, M., et al. (2014). Tree of Sex: A database of sexual systems. Scientific Data, 1, 140015.
Arthropoda	Insecta	Coleoptera	Carabidae	Pterostichus	Pterostichus_niger	38,37	19	Ashman, T. L., Bachtrog, D., Blackmon, H., Goldberg, E. E., Hahn, M. W., Kirkpatrick, M., et al. (2014). Tree of Sex: A database of sexual systems. Scientific Data, 1, 140015.
Arthropoda	Insecta	Coleoptera	Carabidae	Pterostichus	Pterostichus_nigrita	38,37,40,42,41,43,46,51	19,20,21,22,23,26	Ashman, T. L., Bachtrog, D., Blackmon, H., Goldberg, E. E., Hahn, M. W., Kirkpatrick, M., et al. (2014). Tree of Sex: A database of sexual systems. Scientific Data, 1, 140015.
Arthropoda	Insecta	Coleoptera	Carabidae	Pterostichus	Pterostichus_nigrum	38,37	19	Ashman, T. L., Bachtrog, D., Blackmon, H., Goldberg, E. E., Hahn, M. W., Kirkpatrick, M., et al. (2014). Tree of Sex: A database of sexual systems. Scientific Data, 1, 140015.
Arthropoda	Insecta	Coleoptera	Carabidae	Pterostichus	Pterostichus_oblongopunctatus	28	14	Ashman, T. L., Bachtrog, D., Blackmon, H., Goldberg, E. E., Hahn, M. W., Kirkpatrick, M., et al. (2014). Tree of Sex: A database of sexual systems. Scientific Data, 1, 140015.
Arthropoda	Insecta	Coleoptera	Carabidae	Pterostichus	Pterostichus_patruelis	28	14	Ashman, T. L., Bachtrog, D., Blackmon, H., Goldberg, E. E., Hahn, M. W., Kirkpatrick, M., et al. (2014). Tree of Sex: A database of sexual systems. Scientific Data, 1, 140015.
Arthropoda	Insecta	Coleoptera	Carabidae	Pterostichus	Pterostichus_pidanensis	37,38	19	Ashman, T. L., Bachtrog, D., Blackmon, H., Goldberg, E. E., Hahn, M. W., Kirkpatrick, M., et al. (2014). Tree of Sex: A database of sexual systems. Scientific Data, 1, 140015.
Arthropoda	Insecta	Coleoptera	Carabidae	Pterostichus	Pterostichus_pumicatus	38,37	19	Ashman, T. L., Bachtrog, D., Blackmon, H., Goldberg, E. E., Hahn, M. W., Kirkpatrick, M., et al. (2014). Tree of Sex: A database of sexual systems. Scientific Data, 1, 140015.
Arthropoda	Insecta	Coleoptera	Carabidae	Pterostichus	Pterostichus_rhaeticus	38,37,43,46	19,22,23	Ashman, T. L., Bachtrog, D., Blackmon, H., Goldberg, E. E., Hahn, M. W., Kirkpatrick, M., et al. (2014). Tree of Sex: A database of sexual systems. Scientific Data, 1, 140015.
Arthropoda	Insecta	Coleoptera	Carabidae	Pterostichus	Pterostichus_spinolae	37	19	Ashman, T. L., Bachtrog, D., Blackmon, H., Goldberg, E. E., Hahn, M. W., Kirkpatrick, M., et al. (2014). Tree of Sex: A database of sexual systems. Scientific Data, 1, 140015.
Arthropoda	Insecta	Coleoptera	Carabidae	Pterostichus	Pterostichus_strenuus	30	15	Ashman, T. L., Bachtrog, D., Blackmon, H., Goldberg, E. E., Hahn, M. W., Kirkpatrick, M., et al. (2014). Tree of Sex: A database of sexual systems. Scientific Data, 1, 140015.
Arthropoda	Insecta	Coleoptera	Carabidae	Pterostichus	Pterostichus_tuberculiger	38,37	19	Ashman, T. L., Bachtrog, D., Blackmon, H., Goldberg, E. E., Hahn, M. W., Kirkpatrick, M., et al. (2014). Tree of Sex: A database of sexual systems. Scientific Data, 1, 140015.
Arthropoda	Insecta	Coleoptera	Carabidae	Pterostichus	Pterostichus_vernalis	46	23	Ashman, T. L., Bachtrog, D., Blackmon, H., Goldberg, E. E., Hahn, M. W., Kirkpatrick, M., et al. (2014). Tree of Sex: A database of sexual systems. Scientific Data, 1, 140015.
Arthropoda	Insecta	Coleoptera	Carabidae	Pterostichus	Pterostichus_ziegleri	34	17	Ashman, T. L., Bachtrog, D., Blackmon, H., Goldberg, E. E., Hahn, M. W., Kirkpatrick, M., et al. (2014). Tree of Sex: A database of sexual systems. Scientific Data, 1, 140015.
Arthropoda	Insecta	Coleoptera	Carabidae	Rivacindela	Rivacindela_cardinalba	24	12	Ashman, T. L., Bachtrog, D., Blackmon, H., Goldberg, E. E., Hahn, M. W., Kirkpatrick, M., et al. (2014). Tree of Sex: A database of sexual systems. Scientific Data, 1, 140015.
Arthropoda	Insecta	Coleoptera	Carabidae	Rivacindela	Rivacindela_gillesensis	28,26	13,14	Ashman, T. L., Bachtrog, D., Blackmon, H., Goldberg, E. E., Hahn, M. W., Kirkpatrick, M., et al. (2014). Tree of Sex: A database of sexual systems. Scientific Data, 1, 140015.
Arthropoda	Insecta	Coleoptera	Carabidae	Sarothrocrepis	Sarothrocrepis_corticalis	34,33	17	Ashman, T. L., Bachtrog, D., Blackmon, H., Goldberg, E. E., Hahn, M. W., Kirkpatrick, M., et al. (2014). Tree of Sex: A database of sexual systems. Scientific Data, 1, 140015.
Arthropoda	Insecta	Coleoptera	Carabidae	Sarticus	Sarticus_habitans	36,35	18	Ashman, T. L., Bachtrog, D., Blackmon, H., Goldberg, E. E., Hahn, M. W., Kirkpatrick, M., et al. (2014). Tree of Sex: A database of sexual systems. Scientific Data, 1, 140015.
Arthropoda	Insecta	Coleoptera	Carabidae	Sarticus	Sarticus_monarensis	46,45	23	Ashman, T. L., Bachtrog, D., Blackmon, H., Goldberg, E. E., Hahn, M. W., Kirkpatrick, M., et al. (2014). Tree of Sex: A database of sexual systems. Scientific Data, 1, 140015.
Arthropoda	Insecta	Coleoptera	Carabidae	Scarites	Scarites_buparius	37,39	19,20	Ashman, T. L., Bachtrog, D., Blackmon, H., Goldberg, E. E., Hahn, M. W., Kirkpatrick, M., et al. (2014). Tree of Sex: A database of sexual systems. Scientific Data, 1, 140015.
Arthropoda	Insecta	Coleoptera	Carabidae	Scarites	Scarites_cyclops	41	21	Ashman, T. L., Bachtrog, D., Blackmon, H., Goldberg, E. E., Hahn, M. W., Kirkpatrick, M., et al. (2014). Tree of Sex: A database of sexual systems. Scientific Data, 1, 140015.
Arthropoda	Insecta	Coleoptera	Carabidae	Scarites	Scarites_eurytus	46,45	23	Ashman, T. L., Bachtrog, D., Blackmon, H., Goldberg, E. E., Hahn, M. W., Kirkpatrick, M., et al. (2014). Tree of Sex: A database of sexual systems. Scientific Data, 1, 140015.
Arthropoda	Insecta	Coleoptera	Carabidae	Scarites	Scarites_impressus	54,53	27	Ashman, T. L., Bachtrog, D., Blackmon, H., Goldberg, E. E., Hahn, M. W., Kirkpatrick, M., et al. (2014). Tree of Sex: A database of sexual systems. Scientific Data, 1, 140015.
Arthropoda	Insecta	Coleoptera	Carabidae	Scarites	Scarites_inconspicuus	52	26	Ashman, T. L., Bachtrog, D., Blackmon, H., Goldberg, E. E., Hahn, M. W., Kirkpatrick, M., et al. (2014). Tree of Sex: A database of sexual systems. Scientific Data, 1, 140015.
Arthropoda	Insecta	Coleoptera	Carabidae	Scarites	Scarites_indus	16,15,52	8,26	Ashman, T. L., Bachtrog, D., Blackmon, H., Goldberg, E. E., Hahn, M. W., Kirkpatrick, M., et al. (2014). Tree of Sex: A database of sexual systems. Scientific Data, 1, 140015.
Arthropoda	Insecta	Coleoptera	Carabidae	Scarites	Scarites_laevigatus	62,61	31	Ashman, T. L., Bachtrog, D., Blackmon, H., Goldberg, E. E., Hahn, M. W., Kirkpatrick, M., et al. (2014). Tree of Sex: A database of sexual systems. Scientific Data, 1, 140015.
Arthropoda	Insecta	Coleoptera	Carabidae	Scarites	Scarites_subterraneus	38,37	19	Ashman, T. L., Bachtrog, D., Blackmon, H., Goldberg, E. E., Hahn, M. W., Kirkpatrick, M., et al. (2014). Tree of Sex: A database of sexual systems. Scientific Data, 1, 140015.
Arthropoda	Insecta	Coleoptera	Carabidae	Scarites	Scarites_terricola	58,57	29	Ashman, T. L., Bachtrog, D., Blackmon, H., Goldberg, E. E., Hahn, M. W., Kirkpatrick, M., et al. (2014). Tree of Sex: A database of sexual systems. Scientific Data, 1, 140015.
Arthropoda	Insecta	Coleoptera	Carabidae	Scybalicus	Scybalicus_oblongiusculus	37	19	Ashman, T. L., Bachtrog, D., Blackmon, H., Goldberg, E. E., Hahn, M. W., Kirkpatrick, M., et al. (2014). Tree of Sex: A database of sexual systems. Scientific Data, 1, 140015.
Arthropoda	Insecta	Coleoptera	Carabidae	Sericoda	Sericoda_bogemannii	36	18	Ashman, T. L., Bachtrog, D., Blackmon, H., Goldberg, E. E., Hahn, M. W., Kirkpatrick, M., et al. (2014). Tree of Sex: A database of sexual systems. Scientific Data, 1, 140015.
Arthropoda	Insecta	Coleoptera	Carabidae	Setalis	Setalis_rubripes	37	19	Ashman, T. L., Bachtrog, D., Blackmon, H., Goldberg, E. E., Hahn, M. W., Kirkpatrick, M., et al. (2014). Tree of Sex: A database of sexual systems. Scientific Data, 1, 140015.
Arthropoda	Insecta	Coleoptera	Carabidae	Siagona	Siagona_dejeani	46,45	23	Ashman, T. L., Bachtrog, D., Blackmon, H., Goldberg, E. E., Hahn, M. W., Kirkpatrick, M., et al. (2014). Tree of Sex: A database of sexual systems. Scientific Data, 1, 140015.
Arthropoda	Insecta	Coleoptera	Carabidae	Siagona	Siagona_europaea	46	23	Ashman, T. L., Bachtrog, D., Blackmon, H., Goldberg, E. E., Hahn, M. W., Kirkpatrick, M., et al. (2014). Tree of Sex: A database of sexual systems. Scientific Data, 1, 140015.
Arthropoda	Insecta	Coleoptera	Carabidae	Siagona	Siagona_fabricii	46	23	Ashman, T. L., Bachtrog, D., Blackmon, H., Goldberg, E. E., Hahn, M. W., Kirkpatrick, M., et al. (2014). Tree of Sex: A database of sexual systems. Scientific Data, 1, 140015.
Arthropoda	Insecta	Coleoptera	Carabidae	Siagona	Siagona_flesus	44	22	Ashman, T. L., Bachtrog, D., Blackmon, H., Goldberg, E. E., Hahn, M. W., Kirkpatrick, M., et al. (2014). Tree of Sex: A database of sexual systems. Scientific Data, 1, 140015.
Arthropoda	Insecta	Coleoptera	Carabidae	Siagona	Siagona_jenissonii	46,45	23	Ashman, T. L., Bachtrog, D., Blackmon, H., Goldberg, E. E., Hahn, M. W., Kirkpatrick, M., et al. (2014). Tree of Sex: A database of sexual systems. Scientific Data, 1, 140015.
Arthropoda	Insecta	Coleoptera	Carabidae	Siagona	Siagona_pumila	46	23	Ashman, T. L., Bachtrog, D., Blackmon, H., Goldberg, E. E., Hahn, M. W., Kirkpatrick, M., et al. (2014). Tree of Sex: A database of sexual systems. Scientific Data, 1, 140015.
Arthropoda	Insecta	Coleoptera	Carabidae	Siagonyx	Siagonyx_blackburni	48	24	Ashman, T. L., Bachtrog, D., Blackmon, H., Goldberg, E. E., Hahn, M. W., Kirkpatrick, M., et al. (2014). Tree of Sex: A database of sexual systems. Scientific Data, 1, 140015.
Arthropoda	Insecta	Coleoptera	Carabidae	Simodontus	Simodontus_australis	34,33	17	Ashman, T. L., Bachtrog, D., Blackmon, H., Goldberg, E. E., Hahn, M. W., Kirkpatrick, M., et al. (2014). Tree of Sex: A database of sexual systems. Scientific Data, 1, 140015.
Arthropoda	Insecta	Coleoptera	Carabidae	Sinechostictus	Sinechostictus_cribrum	25	13	Ashman, T. L., Bachtrog, D., Blackmon, H., Goldberg, E. E., Hahn, M. W., Kirkpatrick, M., et al. (2014). Tree of Sex: A database of sexual systems. Scientific Data, 1, 140015.
Arthropoda	Insecta	Coleoptera	Carabidae	Sinechostictus	Sinechostictus_dahlii	25	13	Ashman, T. L., Bachtrog, D., Blackmon, H., Goldberg, E. E., Hahn, M. W., Kirkpatrick, M., et al. (2014). Tree of Sex: A database of sexual systems. Scientific Data, 1, 140015.
Arthropoda	Insecta	Coleoptera	Carabidae	Sinechostictus	Sinechostictus_millerianus	26	13	Ashman, T. L., Bachtrog, D., Blackmon, H., Goldberg, E. E., Hahn, M. W., Kirkpatrick, M., et al. (2014). Tree of Sex: A database of sexual systems. Scientific Data, 1, 140015.
Arthropoda	Insecta	Coleoptera	Carabidae	Sinechostictus	Sinechostictus_ruficornis	26	13	Ashman, T. L., Bachtrog, D., Blackmon, H., Goldberg, E. E., Hahn, M. W., Kirkpatrick, M., et al. (2014). Tree of Sex: A database of sexual systems. Scientific Data, 1, 140015.
Arthropoda	Insecta	Coleoptera	Carabidae	Sirdenus	Sirdenus_grayii	40	20	Ashman, T. L., Bachtrog, D., Blackmon, H., Goldberg, E. E., Hahn, M. W., Kirkpatrick, M., et al. (2014). Tree of Sex: A database of sexual systems. Scientific Data, 1, 140015.
Arthropoda	Insecta	Coleoptera	Carabidae	Sphallomorpha	Sphallomorpha_albopicta	38,37	19	Ashman, T. L., Bachtrog, D., Blackmon, H., Goldberg, E. E., Hahn, M. W., Kirkpatrick, M., et al. (2014). Tree of Sex: A database of sexual systems. Scientific Data, 1, 140015.
Arthropoda	Insecta	Coleoptera	Carabidae	Sphodrus	Sphodrus_leucophthalmus	36	18	Ashman, T. L., Bachtrog, D., Blackmon, H., Goldberg, E. E., Hahn, M. W., Kirkpatrick, M., et al. (2014). Tree of Sex: A database of sexual systems. Scientific Data, 1, 140015.
Arthropoda	Insecta	Coleoptera	Carabidae	Stenolophus	Stenolophus_lecontei	26,25	13	Ashman, T. L., Bachtrog, D., Blackmon, H., Goldberg, E. E., Hahn, M. W., Kirkpatrick, M., et al. (2014). Tree of Sex: A database of sexual systems. Scientific Data, 1, 140015.
Arthropoda	Insecta	Coleoptera	Carabidae	Stenolophus	Stenolophus_marginatus	40,39	20	Ashman, T. L., Bachtrog, D., Blackmon, H., Goldberg, E. E., Hahn, M. W., Kirkpatrick, M., et al. (2014). Tree of Sex: A database of sexual systems. Scientific Data, 1, 140015.
Arthropoda	Insecta	Coleoptera	Carabidae	Stenolophus	Stenolophus_mixtus	36	18	Ashman, T. L., Bachtrog, D., Blackmon, H., Goldberg, E. E., Hahn, M. W., Kirkpatrick, M., et al. (2014). Tree of Sex: A database of sexual systems. Scientific Data, 1, 140015.
Arthropoda	Insecta	Coleoptera	Carabidae	Stenolophus	Stenolophus_piceus	38	19	Ashman, T. L., Bachtrog, D., Blackmon, H., Goldberg, E. E., Hahn, M. W., Kirkpatrick, M., et al. (2014). Tree of Sex: A database of sexual systems. Scientific Data, 1, 140015.
Arthropoda	Insecta	Coleoptera	Carabidae	Stenolophus	Stenolophus_proximus	24	12	Ashman, T. L., Bachtrog, D., Blackmon, H., Goldberg, E. E., Hahn, M. W., Kirkpatrick, M., et al. (2014). Tree of Sex: A database of sexual systems. Scientific Data, 1, 140015.
Arthropoda	Insecta	Coleoptera	Carabidae	Stenolophus	Stenolophus_skrimshiranus	26	13	Ashman, T. L., Bachtrog, D., Blackmon, H., Goldberg, E. E., Hahn, M. W., Kirkpatrick, M., et al. (2014). Tree of Sex: A database of sexual systems. Scientific Data, 1, 140015.
Arthropoda	Insecta	Coleoptera	Carabidae	Stenolophus	Stenolophus_smaragdulus	40,39	20	Ashman, T. L., Bachtrog, D., Blackmon, H., Goldberg, E. E., Hahn, M. W., Kirkpatrick, M., et al. (2014). Tree of Sex: A database of sexual systems. Scientific Data, 1, 140015.
Arthropoda	Insecta	Coleoptera	Carabidae	Stenolophus	Stenolophus_teutonus	24	12	Ashman, T. L., Bachtrog, D., Blackmon, H., Goldberg, E. E., Hahn, M. W., Kirkpatrick, M., et al. (2014). Tree of Sex: A database of sexual systems. Scientific Data, 1, 140015.
Arthropoda	Insecta	Coleoptera	Carabidae	Stomis	Stomis_pumicatus	38,37	19	Ashman, T. L., Bachtrog, D., Blackmon, H., Goldberg, E. E., Hahn, M. W., Kirkpatrick, M., et al. (2014). Tree of Sex: A database of sexual systems. Scientific Data, 1, 140015.
Arthropoda	Insecta	Coleoptera	Carabidae	Styracoderus	Styracoderus_atramentarius	45	23	Ashman, T. L., Bachtrog, D., Blackmon, H., Goldberg, E. E., Hahn, M. W., Kirkpatrick, M., et al. (2014). Tree of Sex: A database of sexual systems. Scientific Data, 1, 140015.
Arthropoda	Insecta	Coleoptera	Carabidae	Syntomus	Syntomus_foveatus	42,41	21	Ashman, T. L., Bachtrog, D., Blackmon, H., Goldberg, E. E., Hahn, M. W., Kirkpatrick, M., et al. (2014). Tree of Sex: A database of sexual systems. Scientific Data, 1, 140015.
Arthropoda	Insecta	Coleoptera	Carabidae	Syntomus	Syntomus_fuscomaculatus	46	23	Ashman, T. L., Bachtrog, D., Blackmon, H., Goldberg, E. E., Hahn, M. W., Kirkpatrick, M., et al. (2014). Tree of Sex: A database of sexual systems. Scientific Data, 1, 140015.
Arthropoda	Insecta	Coleoptera	Carabidae	Syntomus	Syntomus_obscuroguttatus	34,33	17	Ashman, T. L., Bachtrog, D., Blackmon, H., Goldberg, E. E., Hahn, M. W., Kirkpatrick, M., et al. (2014). Tree of Sex: A database of sexual systems. Scientific Data, 1, 140015.
Arthropoda	Insecta	Coleoptera	Carabidae	Synuchus	Synuchus_vivalis	25	13	Ashman, T. L., Bachtrog, D., Blackmon, H., Goldberg, E. E., Hahn, M. W., Kirkpatrick, M., et al. (2014). Tree of Sex: A database of sexual systems. Scientific Data, 1, 140015.
Arthropoda	Insecta	Coleoptera	Carabidae	Tachys	Tachys_bistriatus	24	12	Ashman, T. L., Bachtrog, D., Blackmon, H., Goldberg, E. E., Hahn, M. W., Kirkpatrick, M., et al. (2014). Tree of Sex: A database of sexual systems. Scientific Data, 1, 140015.
Arthropoda	Insecta	Coleoptera	Carabidae	Tetracha	Tetracha_brasiliensis	12	6	Ashman, T. L., Bachtrog, D., Blackmon, H., Goldberg, E. E., Hahn, M. W., Kirkpatrick, M., et al. (2014). Tree of Sex: A database of sexual systems. Scientific Data, 1, 140015.
Arthropoda	Insecta	Coleoptera	Carabidae	Tetracha	Tetracha_rutilans	24,23,26,25	12,13	Ashman, T. L., Bachtrog, D., Blackmon, H., Goldberg, E. E., Hahn, M. W., Kirkpatrick, M., et al. (2014). Tree of Sex: A database of sexual systems. Scientific Data, 1, 140015.
Arthropoda	Insecta	Coleoptera	Carabidae	Tetracha	Tetracha_sobrina	30,29	15	Ashman, T. L., Bachtrog, D., Blackmon, H., Goldberg, E. E., Hahn, M. W., Kirkpatrick, M., et al. (2014). Tree of Sex: A database of sexual systems. Scientific Data, 1, 140015.
Arthropoda	Insecta	Coleoptera	Carabidae	Thalassotrechus	Thalassotrechus_barbarae	22	11	Ashman, T. L., Bachtrog, D., Blackmon, H., Goldberg, E. E., Hahn, M. W., Kirkpatrick, M., et al. (2014). Tree of Sex: A database of sexual systems. Scientific Data, 1, 140015.
Arthropoda	Insecta	Coleoptera	Carabidae	Trechus	Trechus_flavolimbatus	23	12	Ashman, T. L., Bachtrog, D., Blackmon, H., Goldberg, E. E., Hahn, M. W., Kirkpatrick, M., et al. (2014). Tree of Sex: A database of sexual systems. Scientific Data, 1, 140015.
Arthropoda	Insecta	Coleoptera	Carabidae	Trechus	Trechus_latus	24,23	12	Ashman, T. L., Bachtrog, D., Blackmon, H., Goldberg, E. E., Hahn, M. W., Kirkpatrick, M., et al. (2014). Tree of Sex: A database of sexual systems. Scientific Data, 1, 140015.
Arthropoda	Insecta	Coleoptera	Carabidae	Trechus	Trechus_obtusus	24,23	12	Ashman, T. L., Bachtrog, D., Blackmon, H., Goldberg, E. E., Hahn, M. W., Kirkpatrick, M., et al. (2014). Tree of Sex: A database of sexual systems. Scientific Data, 1, 140015.
Arthropoda	Insecta	Coleoptera	Carabidae	Trechus	Trechus_pilisensis	24,23	12	Ashman, T. L., Bachtrog, D., Blackmon, H., Goldberg, E. E., Hahn, M. W., Kirkpatrick, M., et al. (2014). Tree of Sex: A database of sexual systems. Scientific Data, 1, 140015.
Arthropoda	Insecta	Coleoptera	Carabidae	Trechus	Trechus_pulchellus	24,23	12	Ashman, T. L., Bachtrog, D., Blackmon, H., Goldberg, E. E., Hahn, M. W., Kirkpatrick, M., et al. (2014). Tree of Sex: A database of sexual systems. Scientific Data, 1, 140015.
Arthropoda	Insecta	Coleoptera	Carabidae	Trechus	Trechus_pulpani	24,23	12	Ashman, T. L., Bachtrog, D., Blackmon, H., Goldberg, E. E., Hahn, M. W., Kirkpatrick, M., et al. (2014). Tree of Sex: A database of sexual systems. Scientific Data, 1, 140015.
Arthropoda	Insecta	Coleoptera	Carabidae	Trechus	Trechus_quadristriatus	24,23	12	Ashman, T. L., Bachtrog, D., Blackmon, H., Goldberg, E. E., Hahn, M. W., Kirkpatrick, M., et al. (2014). Tree of Sex: A database of sexual systems. Scientific Data, 1, 140015.
Arthropoda	Insecta	Coleoptera	Carabidae	Trichosternus	Trichosternus_relictus	56,55	28	Ashman, T. L., Bachtrog, D., Blackmon, H., Goldberg, E. E., Hahn, M. W., Kirkpatrick, M., et al. (2014). Tree of Sex: A database of sexual systems. Scientific Data, 1, 140015.
Arthropoda	Insecta	Coleoptera	Carabidae	Trichosternus	Trichosternus_vigorsi	45	23	Ashman, T. L., Bachtrog, D., Blackmon, H., Goldberg, E. E., Hahn, M. W., Kirkpatrick, M., et al. (2014). Tree of Sex: A database of sexual systems. Scientific Data, 1, 140015.
Arthropoda	Insecta	Coleoptera	Carabidae	Trichotichnus	Trichotichnus_luparis	38,37	19	Ashman, T. L., Bachtrog, D., Blackmon, H., Goldberg, E. E., Hahn, M. W., Kirkpatrick, M., et al. (2014). Tree of Sex: A database of sexual systems. Scientific Data, 1, 140015.
Arthropoda	Insecta	Coleoptera	Carabidae	Trymosternus	Trymosternus_cordatus	62	31	Ashman, T. L., Bachtrog, D., Blackmon, H., Goldberg, E. E., Hahn, M. W., Kirkpatrick, M., et al. (2014). Tree of Sex: A database of sexual systems. Scientific Data, 1, 140015.
Arthropoda	Insecta	Coleoptera	Carabidae	Zabrus	Zabrus_ambiguus	60,59	30	Ashman, T. L., Bachtrog, D., Blackmon, H., Goldberg, E. E., Hahn, M. W., Kirkpatrick, M., et al. (2014). Tree of Sex: A database of sexual systems. Scientific Data, 1, 140015.
Arthropoda	Insecta	Coleoptera	Carabidae	Zabrus	Zabrus_angustatus	59	30	Ashman, T. L., Bachtrog, D., Blackmon, H., Goldberg, E. E., Hahn, M. W., Kirkpatrick, M., et al. (2014). Tree of Sex: A database of sexual systems. Scientific Data, 1, 140015.
Arthropoda	Insecta	Coleoptera	Carabidae	Zabrus	Zabrus_castroi	60,59	30	Ashman, T. L., Bachtrog, D., Blackmon, H., Goldberg, E. E., Hahn, M. W., Kirkpatrick, M., et al. (2014). Tree of Sex: A database of sexual systems. Scientific Data, 1, 140015.
Arthropoda	Insecta	Coleoptera	Carabidae	Zabrus	Zabrus_coiffaiti	60,59	30	Ashman, T. L., Bachtrog, D., Blackmon, H., Goldberg, E. E., Hahn, M. W., Kirkpatrick, M., et al. (2014). Tree of Sex: A database of sexual systems. Scientific Data, 1, 140015.
Arthropoda	Insecta	Coleoptera	Carabidae	Zabrus	Zabrus_consanguineus	58,57	29	Ashman, T. L., Bachtrog, D., Blackmon, H., Goldberg, E. E., Hahn, M. W., Kirkpatrick, M., et al. (2014). Tree of Sex: A database of sexual systems. Scientific Data, 1, 140015.
Arthropoda	Insecta	Coleoptera	Carabidae	Zabrus	Zabrus_constrictus	50,49	25	Ashman, T. L., Bachtrog, D., Blackmon, H., Goldberg, E. E., Hahn, M. W., Kirkpatrick, M., et al. (2014). Tree of Sex: A database of sexual systems. Scientific Data, 1, 140015.
Arthropoda	Insecta	Coleoptera	Carabidae	Zabrus	Zabrus_crassus	48	24	Ashman, T. L., Bachtrog, D., Blackmon, H., Goldberg, E. E., Hahn, M. W., Kirkpatrick, M., et al. (2014). Tree of Sex: A database of sexual systems. Scientific Data, 1, 140015.
Arthropoda	Insecta	Coleoptera	Carabidae	Zabrus	Zabrus_curtus	59,58,57	29,30	Ashman, T. L., Bachtrog, D., Blackmon, H., Goldberg, E. E., Hahn, M. W., Kirkpatrick, M., et al. (2014). Tree of Sex: A database of sexual systems. Scientific Data, 1, 140015.
Arthropoda	Insecta	Coleoptera	Carabidae	Zabrus	Zabrus_graecus	48	24	Ashman, T. L., Bachtrog, D., Blackmon, H., Goldberg, E. E., Hahn, M. W., Kirkpatrick, M., et al. (2014). Tree of Sex: A database of sexual systems. Scientific Data, 1, 140015.
Arthropoda	Insecta	Coleoptera	Carabidae	Zabrus	Zabrus_gravis	58,57	29	Ashman, T. L., Bachtrog, D., Blackmon, H., Goldberg, E. E., Hahn, M. W., Kirkpatrick, M., et al. (2014). Tree of Sex: A database of sexual systems. Scientific Data, 1, 140015.
Arthropoda	Insecta	Coleoptera	Carabidae	Zabrus	Zabrus_ignavus	47	24	Ashman, T. L., Bachtrog, D., Blackmon, H., Goldberg, E. E., Hahn, M. W., Kirkpatrick, M., et al. (2014). Tree of Sex: A database of sexual systems. Scientific Data, 1, 140015.
Arthropoda	Insecta	Coleoptera	Carabidae	Zabrus	Zabrus_laevigatus	46,50	23,25	Ashman, T. L., Bachtrog, D., Blackmon, H., Goldberg, E. E., Hahn, M. W., Kirkpatrick, M., et al. (2014). Tree of Sex: A database of sexual systems. Scientific Data, 1, 140015.
Arthropoda	Insecta	Coleoptera	Carabidae	Zabrus	Zabrus_marginicollis	57	29	Ashman, T. L., Bachtrog, D., Blackmon, H., Goldberg, E. E., Hahn, M. W., Kirkpatrick, M., et al. (2014). Tree of Sex: A database of sexual systems. Scientific Data, 1, 140015.
Arthropoda	Insecta	Coleoptera	Carabidae	Zabrus	Zabrus_mateui	59	30	Ashman, T. L., Bachtrog, D., Blackmon, H., Goldberg, E. E., Hahn, M. W., Kirkpatrick, M., et al. (2014). Tree of Sex: A database of sexual systems. Scientific Data, 1, 140015.
Arthropoda	Insecta	Coleoptera	Carabidae	Zabrus	Zabrus_obesus	59	30	Ashman, T. L., Bachtrog, D., Blackmon, H., Goldberg, E. E., Hahn, M. W., Kirkpatrick, M., et al. (2014). Tree of Sex: A database of sexual systems. Scientific Data, 1, 140015.
Arthropoda	Insecta	Coleoptera	Carabidae	Zabrus	Zabrus_pecoudi	49	25	Ashman, T. L., Bachtrog, D., Blackmon, H., Goldberg, E. E., Hahn, M. W., Kirkpatrick, M., et al. (2014). Tree of Sex: A database of sexual systems. Scientific Data, 1, 140015.
Arthropoda	Insecta	Coleoptera	Carabidae	Zabrus	Zabrus_seidlitzi	58,57	29	Ashman, T. L., Bachtrog, D., Blackmon, H., Goldberg, E. E., Hahn, M. W., Kirkpatrick, M., et al. (2014). Tree of Sex: A database of sexual systems. Scientific Data, 1, 140015.
Arthropoda	Insecta	Coleoptera	Carabidae	Zabrus	Zabrus_silphoides	60,59	30	Ashman, T. L., Bachtrog, D., Blackmon, H., Goldberg, E. E., Hahn, M. W., Kirkpatrick, M., et al. (2014). Tree of Sex: A database of sexual systems. Scientific Data, 1, 140015.
Arthropoda	Insecta	Coleoptera	Carabidae	Zabrus	Zabrus_spinipes	62	31	Ashman, T. L., Bachtrog, D., Blackmon, H., Goldberg, E. E., Hahn, M. W., Kirkpatrick, M., et al. (2014). Tree of Sex: A database of sexual systems. Scientific Data, 1, 140015.
Arthropoda	Insecta	Coleoptera	Carabidae	Zabrus	Zabrus_theveneti	59	30	Ashman, T. L., Bachtrog, D., Blackmon, H., Goldberg, E. E., Hahn, M. W., Kirkpatrick, M., et al. (2014). Tree of Sex: A database of sexual systems. Scientific Data, 1, 140015.
Arthropoda	Insecta	Coleoptera	Carabidae	Zabrus	Zabrus_urbionensis	60	30	Ashman, T. L., Bachtrog, D., Blackmon, H., Goldberg, E. E., Hahn, M. W., Kirkpatrick, M., et al. (2014). Tree of Sex: A database of sexual systems. Scientific Data, 1, 140015.
Arthropoda	Insecta	Coleoptera	Carabidae	Zabrus	Zabrus_vasconicus	64,63	32	Ashman, T. L., Bachtrog, D., Blackmon, H., Goldberg, E. E., Hahn, M. W., Kirkpatrick, M., et al. (2014). Tree of Sex: A database of sexual systems. Scientific Data, 1, 140015.
Arthropoda	Insecta	Coleoptera	Carabidae	Zuphium	Zuphium_olens	30	15	Ashman, T. L., Bachtrog, D., Blackmon, H., Goldberg, E. E., Hahn, M. W., Kirkpatrick, M., et al. (2014). Tree of Sex: A database of sexual systems. Scientific Data, 1, 140015.
Arthropoda	Insecta	Coleoptera	Cerambycidae	Acalolepta	Acalolepta_luxuriosa	24	12	Ashman, T. L., Bachtrog, D., Blackmon, H., Goldberg, E. E., Hahn, M. W., Kirkpatrick, M., et al. (2014). Tree of Sex: A database of sexual systems. Scientific Data, 1, 140015.
Arthropoda	Insecta	Coleoptera	Cerambycidae	Acalolepta	Acalolepta_sejuncta	22	11	Ashman, T. L., Bachtrog, D., Blackmon, H., Goldberg, E. E., Hahn, M. W., Kirkpatrick, M., et al. (2014). Tree of Sex: A database of sexual systems. Scientific Data, 1, 140015.
Arthropoda	Insecta	Coleoptera	Cerambycidae	Acalolepta	Dihammus_luxuriosus	24	12	Ashman, T. L., Bachtrog, D., Blackmon, H., Goldberg, E. E., Hahn, M. W., Kirkpatrick, M., et al. (2014). Tree of Sex: A database of sexual systems. Scientific Data, 1, 140015.
Arthropoda	Insecta	Coleoptera	Cerambycidae	Acanthocinus	Acanthocinus_aedilis	22	11	Ashman, T. L., Bachtrog, D., Blackmon, H., Goldberg, E. E., Hahn, M. W., Kirkpatrick, M., et al. (2014). Tree of Sex: A database of sexual systems. Scientific Data, 1, 140015.
Arthropoda	Insecta	Coleoptera	Cerambycidae	Acanthocinus	Acanthocinus_circumflexus	26	13	Ashman, T. L., Bachtrog, D., Blackmon, H., Goldberg, E. E., Hahn, M. W., Kirkpatrick, M., et al. (2014). Tree of Sex: A database of sexual systems. Scientific Data, 1, 140015.
Arthropoda	Insecta	Coleoptera	Cerambycidae	Acanthocinus	Acanthocinus_griseus	22	11	Ashman, T. L., Bachtrog, D., Blackmon, H., Goldberg, E. E., Hahn, M. W., Kirkpatrick, M., et al. (2014). Tree of Sex: A database of sexual systems. Scientific Data, 1, 140015.
Arthropoda	Insecta	Coleoptera	Cerambycidae	Acanthocinus	Acanthocinus_obsoletus	20	10	Ashman, T. L., Bachtrog, D., Blackmon, H., Goldberg, E. E., Hahn, M. W., Kirkpatrick, M., et al. (2014). Tree of Sex: A database of sexual systems. Scientific Data, 1, 140015.
Arthropoda	Insecta	Coleoptera	Cerambycidae	Acmaeops	Acmaeops_proteus	22	11	Ashman, T. L., Bachtrog, D., Blackmon, H., Goldberg, E. E., Hahn, M. W., Kirkpatrick, M., et al. (2014). Tree of Sex: A database of sexual systems. Scientific Data, 1, 140015.
Arthropoda	Insecta	Coleoptera	Cerambycidae	Aegosoma	Aegosoma_scabricorne	20	10	Ashman, T. L., Bachtrog, D., Blackmon, H., Goldberg, E. E., Hahn, M. W., Kirkpatrick, M., et al. (2014). Tree of Sex: A database of sexual systems. Scientific Data, 1, 140015.
Arthropoda	Insecta	Coleoptera	Cerambycidae	Aeolesthes	Aeolesthes_holosericea	18	9	Ashman, T. L., Bachtrog, D., Blackmon, H., Goldberg, E. E., Hahn, M. W., Kirkpatrick, M., et al. (2014). Tree of Sex: A database of sexual systems. Scientific Data, 1, 140015.
Arthropoda	Insecta	Coleoptera	Cerambycidae	Agapanthia	Agapanthia_dahli	20	10	Ashman, T. L., Bachtrog, D., Blackmon, H., Goldberg, E. E., Hahn, M. W., Kirkpatrick, M., et al. (2014). Tree of Sex: A database of sexual systems. Scientific Data, 1, 140015.
Arthropoda	Insecta	Coleoptera	Cerambycidae	Agapanthia	Agapanthia_dahlii	20	10	Ashman, T. L., Bachtrog, D., Blackmon, H., Goldberg, E. E., Hahn, M. W., Kirkpatrick, M., et al. (2014). Tree of Sex: A database of sexual systems. Scientific Data, 1, 140015.
Arthropoda	Insecta	Coleoptera	Cerambycidae	Agapanthia	Agapanthia_daurica	20	10	Ashman, T. L., Bachtrog, D., Blackmon, H., Goldberg, E. E., Hahn, M. W., Kirkpatrick, M., et al. (2014). Tree of Sex: A database of sexual systems. Scientific Data, 1, 140015.
Arthropoda	Insecta	Coleoptera	Cerambycidae	Agapanthia	Agapanthia_korostelevi	20	10	Ashman, T. L., Bachtrog, D., Blackmon, H., Goldberg, E. E., Hahn, M. W., Kirkpatrick, M., et al. (2014). Tree of Sex: A database of sexual systems. Scientific Data, 1, 140015.
Arthropoda	Insecta	Coleoptera	Cerambycidae	Agapanthia	Agapanthia_villosoviridescens	20	10	Ashman, T. L., Bachtrog, D., Blackmon, H., Goldberg, E. E., Hahn, M. W., Kirkpatrick, M., et al. (2014). Tree of Sex: A database of sexual systems. Scientific Data, 1, 140015.
Arthropoda	Insecta	Coleoptera	Cerambycidae	Ambonus	Ambonus_interrogationis	20	10	Ashman, T. L., Bachtrog, D., Blackmon, H., Goldberg, E. E., Hahn, M. W., Kirkpatrick, M., et al. (2014). Tree of Sex: A database of sexual systems. Scientific Data, 1, 140015.
Arthropoda	Insecta	Coleoptera	Cerambycidae	Anaesthetis	Anaesthetis_testacea	22	11	Ashman, T. L., Bachtrog, D., Blackmon, H., Goldberg, E. E., Hahn, M. W., Kirkpatrick, M., et al. (2014). Tree of Sex: A database of sexual systems. Scientific Data, 1, 140015.
Arthropoda	Insecta	Coleoptera	Cerambycidae	Aneflus	Aneflus_protensus	20	10	Ashman, T. L., Bachtrog, D., Blackmon, H., Goldberg, E. E., Hahn, M. W., Kirkpatrick, M., et al. (2014). Tree of Sex: A database of sexual systems. Scientific Data, 1, 140015.
Arthropoda	Insecta	Coleoptera	Cerambycidae	Anelaphus	Anelaphus_villosus	18	9	Ashman, T. L., Bachtrog, D., Blackmon, H., Goldberg, E. E., Hahn, M. W., Kirkpatrick, M., et al. (2014). Tree of Sex: A database of sexual systems. Scientific Data, 1, 140015.
Arthropoda	Insecta	Coleoptera	Cerambycidae	Anisarthron	Anisarthron_barbipes	20	10	Ashman, T. L., Bachtrog, D., Blackmon, H., Goldberg, E. E., Hahn, M. W., Kirkpatrick, M., et al. (2014). Tree of Sex: A database of sexual systems. Scientific Data, 1, 140015.
Arthropoda	Insecta	Coleoptera	Cerambycidae	Anoplophora	Anoplophora_macularia	30	15	Ashman, T. L., Bachtrog, D., Blackmon, H., Goldberg, E. E., Hahn, M. W., Kirkpatrick, M., et al. (2014). Tree of Sex: A database of sexual systems. Scientific Data, 1, 140015.
Arthropoda	Insecta	Coleoptera	Cerambycidae	Anoplophora	Anoplophora_malasiaca	30	15	Ashman, T. L., Bachtrog, D., Blackmon, H., Goldberg, E. E., Hahn, M. W., Kirkpatrick, M., et al. (2014). Tree of Sex: A database of sexual systems. Scientific Data, 1, 140015.
Arthropoda	Insecta	Coleoptera	Cerambycidae	Apomecyna	Apomecyna_saltator	22	11	Ashman, T. L., Bachtrog, D., Blackmon, H., Goldberg, E. E., Hahn, M. W., Kirkpatrick, M., et al. (2014). Tree of Sex: A database of sexual systems. Scientific Data, 1, 140015.
Arthropoda	Insecta	Coleoptera	Cerambycidae	Apriona	Apriona_rugicollis	36	18	Ashman, T. L., Bachtrog, D., Blackmon, H., Goldberg, E. E., Hahn, M. W., Kirkpatrick, M., et al. (2014). Tree of Sex: A database of sexual systems. Scientific Data, 1, 140015.
Arthropoda	Insecta	Coleoptera	Cerambycidae	Arhopalus	Arhopalus_rusticus	20	10	Ashman, T. L., Bachtrog, D., Blackmon, H., Goldberg, E. E., Hahn, M. W., Kirkpatrick, M., et al. (2014). Tree of Sex: A database of sexual systems. Scientific Data, 1, 140015.
Arthropoda	Insecta	Coleoptera	Cerambycidae	Asemum	Asemum_striatum	20	10	Ashman, T. L., Bachtrog, D., Blackmon, H., Goldberg, E. E., Hahn, M. W., Kirkpatrick, M., et al. (2014). Tree of Sex: A database of sexual systems. Scientific Data, 1, 140015.
Arthropoda	Insecta	Coleoptera	Cerambycidae	Batocera	Batocera_rufomaculata	20	10	Ashman, T. L., Bachtrog, D., Blackmon, H., Goldberg, E. E., Hahn, M. W., Kirkpatrick, M., et al. (2014). Tree of Sex: A database of sexual systems. Scientific Data, 1, 140015.
Arthropoda	Insecta	Coleoptera	Cerambycidae	Callidium	Callidium_violaceum	22	11	Ashman, T. L., Bachtrog, D., Blackmon, H., Goldberg, E. E., Hahn, M. W., Kirkpatrick, M., et al. (2014). Tree of Sex: A database of sexual systems. Scientific Data, 1, 140015.
Arthropoda	Insecta	Coleoptera	Cerambycidae	Cerambyx	Cerambyx_scopolii	20	10	Ashman, T. L., Bachtrog, D., Blackmon, H., Goldberg, E. E., Hahn, M. W., Kirkpatrick, M., et al. (2014). Tree of Sex: A database of sexual systems. Scientific Data, 1, 140015.
Arthropoda	Insecta	Coleoptera	Cerambycidae	Chloridolum	Chloridolum_thaliodes	24	12	Ashman, T. L., Bachtrog, D., Blackmon, H., Goldberg, E. E., Hahn, M. W., Kirkpatrick, M., et al. (2014). Tree of Sex: A database of sexual systems. Scientific Data, 1, 140015.
Arthropoda	Insecta	Coleoptera	Cerambycidae	Chloridolum	Chloridolum_viride	26	13	Ashman, T. L., Bachtrog, D., Blackmon, H., Goldberg, E. E., Hahn, M. W., Kirkpatrick, M., et al. (2014). Tree of Sex: A database of sexual systems. Scientific Data, 1, 140015.
Arthropoda	Insecta	Coleoptera	Cerambycidae	Chlorophorus	Chlorophorus_annularis	20	10	Ashman, T. L., Bachtrog, D., Blackmon, H., Goldberg, E. E., Hahn, M. W., Kirkpatrick, M., et al. (2014). Tree of Sex: A database of sexual systems. Scientific Data, 1, 140015.
Arthropoda	Insecta	Coleoptera	Cerambycidae	Chlorophorus	Chlorophorus_figuratus	20	10	Ashman, T. L., Bachtrog, D., Blackmon, H., Goldberg, E. E., Hahn, M. W., Kirkpatrick, M., et al. (2014). Tree of Sex: A database of sexual systems. Scientific Data, 1, 140015.
Arthropoda	Insecta	Coleoptera	Cerambycidae	Chydarteres	Chydarteres_striatus	22	11	Ashman, T. L., Bachtrog, D., Blackmon, H., Goldberg, E. E., Hahn, M. W., Kirkpatrick, M., et al. (2014). Tree of Sex: A database of sexual systems. Scientific Data, 1, 140015.
Arthropoda	Insecta	Coleoptera	Cerambycidae	Clytus	Clytus_arietis	20	10	Ashman, T. L., Bachtrog, D., Blackmon, H., Goldberg, E. E., Hahn, M. W., Kirkpatrick, M., et al. (2014). Tree of Sex: A database of sexual systems. Scientific Data, 1, 140015.
Arthropoda	Insecta	Coleoptera	Cerambycidae	Clytus	Clytus_lama	20	10	Ashman, T. L., Bachtrog, D., Blackmon, H., Goldberg, E. E., Hahn, M. W., Kirkpatrick, M., et al. (2014). Tree of Sex: A database of sexual systems. Scientific Data, 1, 140015.
Arthropoda	Insecta	Coleoptera	Cerambycidae	Clytus	Clytus_melaenus	20	10	Ashman, T. L., Bachtrog, D., Blackmon, H., Goldberg, E. E., Hahn, M. W., Kirkpatrick, M., et al. (2014). Tree of Sex: A database of sexual systems. Scientific Data, 1, 140015.
Arthropoda	Insecta	Coleoptera	Cerambycidae	Compsocerus	Compsocerus_equestris	32	16	Ashman, T. L., Bachtrog, D., Blackmon, H., Goldberg, E. E., Hahn, M. W., Kirkpatrick, M., et al. (2014). Tree of Sex: A database of sexual systems. Scientific Data, 1, 140015.
Arthropoda	Insecta	Coleoptera	Cerambycidae	Cyrtoclytus	Cyrtoclytus_caproides	20	10	Ashman, T. L., Bachtrog, D., Blackmon, H., Goldberg, E. E., Hahn, M. W., Kirkpatrick, M., et al. (2014). Tree of Sex: A database of sexual systems. Scientific Data, 1, 140015.
Arthropoda	Insecta	Coleoptera	Cerambycidae	Deilus	Deilus_fugax	18	9	Ashman, T. L., Bachtrog, D., Blackmon, H., Goldberg, E. E., Hahn, M. W., Kirkpatrick, M., et al. (2014). Tree of Sex: A database of sexual systems. Scientific Data, 1, 140015.
Arthropoda	Insecta	Coleoptera	Cerambycidae	Distenia	Distenia_gracilis	20	10	Ashman, T. L., Bachtrog, D., Blackmon, H., Goldberg, E. E., Hahn, M. W., Kirkpatrick, M., et al. (2014). Tree of Sex: A database of sexual systems. Scientific Data, 1, 140015.
Arthropoda	Insecta	Coleoptera	Cerambycidae	Dorcadion	Dorcadion_anatolicum	20,24	10,12	Ashman, T. L., Bachtrog, D., Blackmon, H., Goldberg, E. E., Hahn, M. W., Kirkpatrick, M., et al. (2014). Tree of Sex: A database of sexual systems. Scientific Data, 1, 140015.
Arthropoda	Insecta	Coleoptera	Cerambycidae	Dorcadion	Dorcadion_scabricolle	20	10	Ashman, T. L., Bachtrog, D., Blackmon, H., Goldberg, E. E., Hahn, M. W., Kirkpatrick, M., et al. (2014). Tree of Sex: A database of sexual systems. Scientific Data, 1, 140015.
Arthropoda	Insecta	Coleoptera	Cerambycidae	Eburia	Eburia_8	20	10	Ashman, T. L., Bachtrog, D., Blackmon, H., Goldberg, E. E., Hahn, M. W., Kirkpatrick, M., et al. (2014). Tree of Sex: A database of sexual systems. Scientific Data, 1, 140015.
Arthropoda	Insecta	Coleoptera	Cerambycidae	Enoplocerus	Enoplocerus_armillatus	26	13	Ashman, T. L., Bachtrog, D., Blackmon, H., Goldberg, E. E., Hahn, M. W., Kirkpatrick, M., et al. (2014). Tree of Sex: A database of sexual systems. Scientific Data, 1, 140015.
Arthropoda	Insecta	Coleoptera	Cerambycidae	Epiglenea	Epiglenea_comes	20	10	Ashman, T. L., Bachtrog, D., Blackmon, H., Goldberg, E. E., Hahn, M. W., Kirkpatrick, M., et al. (2014). Tree of Sex: A database of sexual systems. Scientific Data, 1, 140015.
Arthropoda	Insecta	Coleoptera	Cerambycidae	Ergates	Ergates_faber	22	11	Ashman, T. L., Bachtrog, D., Blackmon, H., Goldberg, E. E., Hahn, M. W., Kirkpatrick, M., et al. (2014). Tree of Sex: A database of sexual systems. Scientific Data, 1, 140015.
Arthropoda	Insecta	Coleoptera	Cerambycidae	Eutetrapha	Eutetrapha_ocelota	20	10	Ashman, T. L., Bachtrog, D., Blackmon, H., Goldberg, E. E., Hahn, M. W., Kirkpatrick, M., et al. (2014). Tree of Sex: A database of sexual systems. Scientific Data, 1, 140015.
Arthropoda	Insecta	Coleoptera	Cerambycidae	Exocentrus	Exocentrus_adspersus	26	13	Ashman, T. L., Bachtrog, D., Blackmon, H., Goldberg, E. E., Hahn, M. W., Kirkpatrick, M., et al. (2014). Tree of Sex: A database of sexual systems. Scientific Data, 1, 140015.
Arthropoda	Insecta	Coleoptera	Cerambycidae	Exocentrus	Exocentrus_lusitanus	22	11	Ashman, T. L., Bachtrog, D., Blackmon, H., Goldberg, E. E., Hahn, M. W., Kirkpatrick, M., et al. (2014). Tree of Sex: A database of sexual systems. Scientific Data, 1, 140015.
Arthropoda	Insecta	Coleoptera	Cerambycidae	Exocentrus	Exocentrus_punctipennis	22	11	Ashman, T. L., Bachtrog, D., Blackmon, H., Goldberg, E. E., Hahn, M. W., Kirkpatrick, M., et al. (2014). Tree of Sex: A database of sexual systems. Scientific Data, 1, 140015.
Arthropoda	Insecta	Coleoptera	Cerambycidae	Gaurotes	Gaurotes_doris	22	11	Ashman, T. L., Bachtrog, D., Blackmon, H., Goldberg, E. E., Hahn, M. W., Kirkpatrick, M., et al. (2014). Tree of Sex: A database of sexual systems. Scientific Data, 1, 140015.
Arthropoda	Insecta	Coleoptera	Cerambycidae	Glenea	Glenea_spilota	20	10	Ashman, T. L., Bachtrog, D., Blackmon, H., Goldberg, E. E., Hahn, M. W., Kirkpatrick, M., et al. (2014). Tree of Sex: A database of sexual systems. Scientific Data, 1, 140015.
Arthropoda	Insecta	Coleoptera	Cerambycidae	Kyranycha	Kyranycha_fraudatrix	22	11	Ashman, T. L., Bachtrog, D., Blackmon, H., Goldberg, E. E., Hahn, M. W., Kirkpatrick, M., et al. (2014). Tree of Sex: A database of sexual systems. Scientific Data, 1, 140015.
Arthropoda	Insecta	Coleoptera	Cerambycidae	Lagocheirus	Lagocheirus_araneiformis	24	12	Ashman, T. L., Bachtrog, D., Blackmon, H., Goldberg, E. E., Hahn, M. W., Kirkpatrick, M., et al. (2014). Tree of Sex: A database of sexual systems. Scientific Data, 1, 140015.
Arthropoda	Insecta	Coleoptera	Cerambycidae	Leiopus	Leiopus_nebulosus	22	11	Ashman, T. L., Bachtrog, D., Blackmon, H., Goldberg, E. E., Hahn, M. W., Kirkpatrick, M., et al. (2014). Tree of Sex: A database of sexual systems. Scientific Data, 1, 140015.
Arthropoda	Insecta	Coleoptera	Cerambycidae	Leiopus	Leiopus_stillatus	24,12	6,12	Ashman, T. L., Bachtrog, D., Blackmon, H., Goldberg, E. E., Hahn, M. W., Kirkpatrick, M., et al. (2014). Tree of Sex: A database of sexual systems. Scientific Data, 1, 140015.
Arthropoda	Insecta	Coleoptera	Cerambycidae	Leptura	Leptura_dubia	20	10	Ashman, T. L., Bachtrog, D., Blackmon, H., Goldberg, E. E., Hahn, M. W., Kirkpatrick, M., et al. (2014). Tree of Sex: A database of sexual systems. Scientific Data, 1, 140015.
Arthropoda	Insecta	Coleoptera	Cerambycidae	Leptura	Leptura_ochracea	20	10	Ashman, T. L., Bachtrog, D., Blackmon, H., Goldberg, E. E., Hahn, M. W., Kirkpatrick, M., et al. (2014). Tree of Sex: A database of sexual systems. Scientific Data, 1, 140015.
Arthropoda	Insecta	Coleoptera	Cerambycidae	Leptura	Leptura_sanguinolenta	20	10	Ashman, T. L., Bachtrog, D., Blackmon, H., Goldberg, E. E., Hahn, M. W., Kirkpatrick, M., et al. (2014). Tree of Sex: A database of sexual systems. Scientific Data, 1, 140015.
Arthropoda	Insecta	Coleoptera	Cerambycidae	Macrotoma	Macrotoma_scutellaris	28	14	Ashman, T. L., Bachtrog, D., Blackmon, H., Goldberg, E. E., Hahn, M. W., Kirkpatrick, M., et al. (2014). Tree of Sex: A database of sexual systems. Scientific Data, 1, 140015.
Arthropoda	Insecta	Coleoptera	Cerambycidae	Mallodon	Mallodon_dasystomum	26	13	Ashman, T. L., Bachtrog, D., Blackmon, H., Goldberg, E. E., Hahn, M. W., Kirkpatrick, M., et al. (2014). Tree of Sex: A database of sexual systems. Scientific Data, 1, 140015.
Arthropoda	Insecta	Coleoptera	Cerambycidae	Mecynippus	Mecynippus_pubicornis	22	11	Ashman, T. L., Bachtrog, D., Blackmon, H., Goldberg, E. E., Hahn, M. W., Kirkpatrick, M., et al. (2014). Tree of Sex: A database of sexual systems. Scientific Data, 1, 140015.
Arthropoda	Insecta	Coleoptera	Cerambycidae	Megacyllene	Megacyllene_robiniae	20	10	Ashman, T. L., Bachtrog, D., Blackmon, H., Goldberg, E. E., Hahn, M. W., Kirkpatrick, M., et al. (2014). Tree of Sex: A database of sexual systems. Scientific Data, 1, 140015.
Arthropoda	Insecta	Coleoptera	Cerambycidae	Mesechthistatus	Mesechthistatus_binodosus	22	11	Ashman, T. L., Bachtrog, D., Blackmon, H., Goldberg, E. E., Hahn, M. W., Kirkpatrick, M., et al. (2014). Tree of Sex: A database of sexual systems. Scientific Data, 1, 140015.
Arthropoda	Insecta	Coleoptera	Cerambycidae	Mesosa	Mesosa_hirsuta	20	10	Ashman, T. L., Bachtrog, D., Blackmon, H., Goldberg, E. E., Hahn, M. W., Kirkpatrick, M., et al. (2014). Tree of Sex: A database of sexual systems. Scientific Data, 1, 140015.
Arthropoda	Insecta	Coleoptera	Cerambycidae	Mesosa	Mesosa_longipennis	22	11	Ashman, T. L., Bachtrog, D., Blackmon, H., Goldberg, E. E., Hahn, M. W., Kirkpatrick, M., et al. (2014). Tree of Sex: A database of sexual systems. Scientific Data, 1, 140015.
Arthropoda	Insecta	Coleoptera	Cerambycidae	Mesosa	Mesosa_myops	20	10	Ashman, T. L., Bachtrog, D., Blackmon, H., Goldberg, E. E., Hahn, M. W., Kirkpatrick, M., et al. (2014). Tree of Sex: A database of sexual systems. Scientific Data, 1, 140015.
Arthropoda	Insecta	Coleoptera	Cerambycidae	Mesosa	Mesosa_nebulosa	20	10	Ashman, T. L., Bachtrog, D., Blackmon, H., Goldberg, E. E., Hahn, M. W., Kirkpatrick, M., et al. (2014). Tree of Sex: A database of sexual systems. Scientific Data, 1, 140015.
Arthropoda	Insecta	Coleoptera	Cerambycidae	Mesosa	Mesosa_senilis	20	10	Ashman, T. L., Bachtrog, D., Blackmon, H., Goldberg, E. E., Hahn, M. W., Kirkpatrick, M., et al. (2014). Tree of Sex: A database of sexual systems. Scientific Data, 1, 140015.
Arthropoda	Insecta	Coleoptera	Cerambycidae	Molorchus	Molorchus_umbellatarum	20	10	Ashman, T. L., Bachtrog, D., Blackmon, H., Goldberg, E. E., Hahn, M. W., Kirkpatrick, M., et al. (2014). Tree of Sex: A database of sexual systems. Scientific Data, 1, 140015.
Arthropoda	Insecta	Coleoptera	Cerambycidae	Monochamus	Monochamus_beloni	22	11	Ashman, T. L., Bachtrog, D., Blackmon, H., Goldberg, E. E., Hahn, M. W., Kirkpatrick, M., et al. (2014). Tree of Sex: A database of sexual systems. Scientific Data, 1, 140015.
Arthropoda	Insecta	Coleoptera	Cerambycidae	Monochamus	Monochamus_galloprovincialis	22	11	Ashman, T. L., Bachtrog, D., Blackmon, H., Goldberg, E. E., Hahn, M. W., Kirkpatrick, M., et al. (2014). Tree of Sex: A database of sexual systems. Scientific Data, 1, 140015.
Arthropoda	Insecta	Coleoptera	Cerambycidae	Monochamus	Monochamus_latus	21	11	Ashman, T. L., Bachtrog, D., Blackmon, H., Goldberg, E. E., Hahn, M. W., Kirkpatrick, M., et al. (2014). Tree of Sex: A database of sexual systems. Scientific Data, 1, 140015.
Arthropoda	Insecta	Coleoptera	Cerambycidae	Monochamus	Monochamus_marmorator	20	10	Makino, S. (1951). An atlas of the chromosome numbers in animals. Iowa State College Press, Ames; Ashman, T. L., Bachtrog, D., Blackmon, H., Goldberg, E. E., Hahn, M. W., Kirkpatrick, M., et al. (2014). Tree of Sex: A database of sexual systems. Scientific Data, 1, 140015.
Arthropoda	Insecta	Coleoptera	Cerambycidae	Monochamus	Monochamus_notatus	20	10	Ashman, T. L., Bachtrog, D., Blackmon, H., Goldberg, E. E., Hahn, M. W., Kirkpatrick, M., et al. (2014). Tree of Sex: A database of sexual systems. Scientific Data, 1, 140015.
Arthropoda	Insecta	Coleoptera	Cerambycidae	Monochamus	Monochamus_oregonensis	21,22	11	Ashman, T. L., Bachtrog, D., Blackmon, H., Goldberg, E. E., Hahn, M. W., Kirkpatrick, M., et al. (2014). Tree of Sex: A database of sexual systems. Scientific Data, 1, 140015.
Arthropoda	Insecta	Coleoptera	Cerambycidae	Monochamus	Monochamus_saltuarius	20	10	Ashman, T. L., Bachtrog, D., Blackmon, H., Goldberg, E. E., Hahn, M. W., Kirkpatrick, M., et al. (2014). Tree of Sex: A database of sexual systems. Scientific Data, 1, 140015.
Arthropoda	Insecta	Coleoptera	Cerambycidae	Monochamus	Monochamus_sartor	24	12	Ashman, T. L., Bachtrog, D., Blackmon, H., Goldberg, E. E., Hahn, M. W., Kirkpatrick, M., et al. (2014). Tree of Sex: A database of sexual systems. Scientific Data, 1, 140015.
Arthropoda	Insecta	Coleoptera	Cerambycidae	Monochamus	Monochamus_scutellatus	18,20	9,10	Ashman, T. L., Bachtrog, D., Blackmon, H., Goldberg, E. E., Hahn, M. W., Kirkpatrick, M., et al. (2014). Tree of Sex: A database of sexual systems. Scientific Data, 1, 140015.
Arthropoda	Insecta	Coleoptera	Cerambycidae	Monochamus	Monochamus_sutor	20	10	Ashman, T. L., Bachtrog, D., Blackmon, H., Goldberg, E. E., Hahn, M. W., Kirkpatrick, M., et al. (2014). Tree of Sex: A database of sexual systems. Scientific Data, 1, 140015.
Arthropoda	Insecta	Coleoptera	Cerambycidae	Monochamus	Monochamus_urussovii	24	12	Ashman, T. L., Bachtrog, D., Blackmon, H., Goldberg, E. E., Hahn, M. W., Kirkpatrick, M., et al. (2014). Tree of Sex: A database of sexual systems. Scientific Data, 1, 140015.
Arthropoda	Insecta	Coleoptera	Cerambycidae	Morimus	Morimus_orientalis	24	12	Ashman, T. L., Bachtrog, D., Blackmon, H., Goldberg, E. E., Hahn, M. W., Kirkpatrick, M., et al. (2014). Tree of Sex: A database of sexual systems. Scientific Data, 1, 140015.
Arthropoda	Insecta	Coleoptera	Cerambycidae	Neocompsa	Neocompsa_textilis	20	10	Ashman, T. L., Bachtrog, D., Blackmon, H., Goldberg, E. E., Hahn, M. W., Kirkpatrick, M., et al. (2014). Tree of Sex: A database of sexual systems. Scientific Data, 1, 140015.
Arthropoda	Insecta	Coleoptera	Cerambycidae	Neoplocaederus	Neoplocaederus_obesus	10	5	Ashman, T. L., Bachtrog, D., Blackmon, H., Goldberg, E. E., Hahn, M. W., Kirkpatrick, M., et al. (2014). Tree of Sex: A database of sexual systems. Scientific Data, 1, 140015.
Arthropoda	Insecta	Coleoptera	Cerambycidae	Oberea	Oberea_affinis	20	10	Ashman, T. L., Bachtrog, D., Blackmon, H., Goldberg, E. E., Hahn, M. W., Kirkpatrick, M., et al. (2014). Tree of Sex: A database of sexual systems. Scientific Data, 1, 140015.
Arthropoda	Insecta	Coleoptera	Cerambycidae	Oberea	Oberea_oculata	20	10	Ashman, T. L., Bachtrog, D., Blackmon, H., Goldberg, E. E., Hahn, M. W., Kirkpatrick, M., et al. (2014). Tree of Sex: A database of sexual systems. Scientific Data, 1, 140015.
Arthropoda	Insecta	Coleoptera	Cerambycidae	Oberea	Oberea_tripunctata	20	10	Ashman, T. L., Bachtrog, D., Blackmon, H., Goldberg, E. E., Hahn, M. W., Kirkpatrick, M., et al. (2014). Tree of Sex: A database of sexual systems. Scientific Data, 1, 140015.
Arthropoda	Insecta	Coleoptera	Cerambycidae	Obrium	Obrium_brunneum	22	11	Ashman, T. L., Bachtrog, D., Blackmon, H., Goldberg, E. E., Hahn, M. W., Kirkpatrick, M., et al. (2014). Tree of Sex: A database of sexual systems. Scientific Data, 1, 140015.
Arthropoda	Insecta	Coleoptera	Cerambycidae	Olenecamptus	Olenecamptus_bilobus	18	9	Ashman, T. L., Bachtrog, D., Blackmon, H., Goldberg, E. E., Hahn, M. W., Kirkpatrick, M., et al. (2014). Tree of Sex: A database of sexual systems. Scientific Data, 1, 140015.
Arthropoda	Insecta	Coleoptera	Cerambycidae	Oncideres	Oncideres_maculosa	20,19	10	Ashman, T. L., Bachtrog, D., Blackmon, H., Goldberg, E. E., Hahn, M. W., Kirkpatrick, M., et al. (2014). Tree of Sex: A database of sexual systems. Scientific Data, 1, 140015.
Arthropoda	Insecta	Coleoptera	Cerambycidae	Palimna	Palimna_liturata	32	16	Ashman, T. L., Bachtrog, D., Blackmon, H., Goldberg, E. E., Hahn, M. W., Kirkpatrick, M., et al. (2014). Tree of Sex: A database of sexual systems. Scientific Data, 1, 140015.
Arthropoda	Insecta	Coleoptera	Cerambycidae	Phytoecia	Phytoecia_coerulescens	20	10	Ashman, T. L., Bachtrog, D., Blackmon, H., Goldberg, E. E., Hahn, M. W., Kirkpatrick, M., et al. (2014). Tree of Sex: A database of sexual systems. Scientific Data, 1, 140015.
Arthropoda	Insecta	Coleoptera	Cerambycidae	Phytoecia	Phytoecia_nigricornis	20	10	Ashman, T. L., Bachtrog, D., Blackmon, H., Goldberg, E. E., Hahn, M. W., Kirkpatrick, M., et al. (2014). Tree of Sex: A database of sexual systems. Scientific Data, 1, 140015.
Arthropoda	Insecta	Coleoptera	Cerambycidae	Plagionotus	Plagionotus_arcuatus	20	10	Ashman, T. L., Bachtrog, D., Blackmon, H., Goldberg, E. E., Hahn, M. W., Kirkpatrick, M., et al. (2014). Tree of Sex: A database of sexual systems. Scientific Data, 1, 140015.
Arthropoda	Insecta	Coleoptera	Cerambycidae	Plagionotus	Plagionotus_pulcher	20	10	Ashman, T. L., Bachtrog, D., Blackmon, H., Goldberg, E. E., Hahn, M. W., Kirkpatrick, M., et al. (2014). Tree of Sex: A database of sexual systems. Scientific Data, 1, 140015.
Arthropoda	Insecta	Coleoptera	Cerambycidae	Plectrura	Plectrura_metallica	26	13	Ashman, T. L., Bachtrog, D., Blackmon, H., Goldberg, E. E., Hahn, M. W., Kirkpatrick, M., et al. (2014). Tree of Sex: A database of sexual systems. Scientific Data, 1, 140015.
Arthropoda	Insecta	Coleoptera	Cerambycidae	Poecilium	Poecilium_maaki	20	10	Ashman, T. L., Bachtrog, D., Blackmon, H., Goldberg, E. E., Hahn, M. W., Kirkpatrick, M., et al. (2014). Tree of Sex: A database of sexual systems. Scientific Data, 1, 140015.
Arthropoda	Insecta	Coleoptera	Cerambycidae	Pogonocherus	Pogonocherus_decoratus	20	10	Ashman, T. L., Bachtrog, D., Blackmon, H., Goldberg, E. E., Hahn, M. W., Kirkpatrick, M., et al. (2014). Tree of Sex: A database of sexual systems. Scientific Data, 1, 140015.
Arthropoda	Insecta	Coleoptera	Cerambycidae	Pogonocherus	Pogonocherus_dimidiatus	20	10	Ashman, T. L., Bachtrog, D., Blackmon, H., Goldberg, E. E., Hahn, M. W., Kirkpatrick, M., et al. (2014). Tree of Sex: A database of sexual systems. Scientific Data, 1, 140015.
Arthropoda	Insecta	Coleoptera	Cerambycidae	Pogonocherus	Pogonocherus_fasciculatus	22	11	Ashman, T. L., Bachtrog, D., Blackmon, H., Goldberg, E. E., Hahn, M. W., Kirkpatrick, M., et al. (2014). Tree of Sex: A database of sexual systems. Scientific Data, 1, 140015.
Arthropoda	Insecta	Coleoptera	Cerambycidae	Pogonocherus	Pogonocherus_hispidulus	20	10	Ashman, T. L., Bachtrog, D., Blackmon, H., Goldberg, E. E., Hahn, M. W., Kirkpatrick, M., et al. (2014). Tree of Sex: A database of sexual systems. Scientific Data, 1, 140015.
Arthropoda	Insecta	Coleoptera	Cerambycidae	Pogonocherus	Pogonocherus_hispidus	20	10	Ashman, T. L., Bachtrog, D., Blackmon, H., Goldberg, E. E., Hahn, M. W., Kirkpatrick, M., et al. (2014). Tree of Sex: A database of sexual systems. Scientific Data, 1, 140015.
Arthropoda	Insecta	Coleoptera	Cerambycidae	Pogonocherus	Pogonocherus_penicillatus	20	10	Ashman, T. L., Bachtrog, D., Blackmon, H., Goldberg, E. E., Hahn, M. W., Kirkpatrick, M., et al. (2014). Tree of Sex: A database of sexual systems. Scientific Data, 1, 140015.
Arthropoda	Insecta	Coleoptera	Cerambycidae	Prionus	Prionus_coriarius	24	12	Ashman, T. L., Bachtrog, D., Blackmon, H., Goldberg, E. E., Hahn, M. W., Kirkpatrick, M., et al. (2014). Tree of Sex: A database of sexual systems. Scientific Data, 1, 140015.
Arthropoda	Insecta	Coleoptera	Cerambycidae	Pronocera	Pronocera_collaris	14	7	Ashman, T. L., Bachtrog, D., Blackmon, H., Goldberg, E. E., Hahn, M. W., Kirkpatrick, M., et al. (2014). Tree of Sex: A database of sexual systems. Scientific Data, 1, 140015.
Arthropoda	Insecta	Coleoptera	Cerambycidae	Psenocerus	Psenocerus_supernotatus	20	10	Ashman, T. L., Bachtrog, D., Blackmon, H., Goldberg, E. E., Hahn, M. W., Kirkpatrick, M., et al. (2014). Tree of Sex: A database of sexual systems. Scientific Data, 1, 140015.
Arthropoda	Insecta	Coleoptera	Cerambycidae	Pterolophia	Pterolophia_caudata	20	10	Ashman, T. L., Bachtrog, D., Blackmon, H., Goldberg, E. E., Hahn, M. W., Kirkpatrick, M., et al. (2014). Tree of Sex: A database of sexual systems. Scientific Data, 1, 140015.
Arthropoda	Insecta	Coleoptera	Cerambycidae	Pterolophia	Pterolophia_jugosa	20	10	Ashman, T. L., Bachtrog, D., Blackmon, H., Goldberg, E. E., Hahn, M. W., Kirkpatrick, M., et al. (2014). Tree of Sex: A database of sexual systems. Scientific Data, 1, 140015.
Arthropoda	Insecta	Coleoptera	Cerambycidae	Pterolophia	Pterolophia_leiopodina	20	10	Ashman, T. L., Bachtrog, D., Blackmon, H., Goldberg, E. E., Hahn, M. W., Kirkpatrick, M., et al. (2014). Tree of Sex: A database of sexual systems. Scientific Data, 1, 140015.
Arthropoda	Insecta	Coleoptera	Cerambycidae	Pterolophia	Pterolophia_rigida	22	11	Ashman, T. L., Bachtrog, D., Blackmon, H., Goldberg, E. E., Hahn, M. W., Kirkpatrick, M., et al. (2014). Tree of Sex: A database of sexual systems. Scientific Data, 1, 140015.
Arthropoda	Insecta	Coleoptera	Cerambycidae	Pterolophia	Pterolophia_zonata	20	10	Ashman, T. L., Bachtrog, D., Blackmon, H., Goldberg, E. E., Hahn, M. W., Kirkpatrick, M., et al. (2014). Tree of Sex: A database of sexual systems. Scientific Data, 1, 140015.
Arthropoda	Insecta	Coleoptera	Cerambycidae	Purpuricenus	Purpuricenus_indus	28	14	Ashman, T. L., Bachtrog, D., Blackmon, H., Goldberg, E. E., Hahn, M. W., Kirkpatrick, M., et al. (2014). Tree of Sex: A database of sexual systems. Scientific Data, 1, 140015.
Arthropoda	Insecta	Coleoptera	Cerambycidae	Purpuricenus	Purpuricenus_spectabilis	28	14	Ashman, T. L., Bachtrog, D., Blackmon, H., Goldberg, E. E., Hahn, M. W., Kirkpatrick, M., et al. (2014). Tree of Sex: A database of sexual systems. Scientific Data, 1, 140015.
Arthropoda	Insecta	Coleoptera	Cerambycidae	Pyrestes	Pyrestes_haematicus	20	10	Ashman, T. L., Bachtrog, D., Blackmon, H., Goldberg, E. E., Hahn, M. W., Kirkpatrick, M., et al. (2014). Tree of Sex: A database of sexual systems. Scientific Data, 1, 140015.
Arthropoda	Insecta	Coleoptera	Cerambycidae	Retrachydes	Retrachydes_thoracicus	32	16	Ashman, T. L., Bachtrog, D., Blackmon, H., Goldberg, E. E., Hahn, M. W., Kirkpatrick, M., et al. (2014). Tree of Sex: A database of sexual systems. Scientific Data, 1, 140015.
Arthropoda	Insecta	Coleoptera	Cerambycidae	Rhagium	Rhagium_bifasciatum	20	10	Ashman, T. L., Bachtrog, D., Blackmon, H., Goldberg, E. E., Hahn, M. W., Kirkpatrick, M., et al. (2014). Tree of Sex: A database of sexual systems. Scientific Data, 1, 140015.
Arthropoda	Insecta	Coleoptera	Cerambycidae	Rhagium	Rhagium_inquisitor	20	10	Ashman, T. L., Bachtrog, D., Blackmon, H., Goldberg, E. E., Hahn, M. W., Kirkpatrick, M., et al. (2014). Tree of Sex: A database of sexual systems. Scientific Data, 1, 140015.
Arthropoda	Insecta	Coleoptera	Cerambycidae	Rhagium	Rhagium_mordax	20	10	Makino, S. (1951). An atlas of the chromosome numbers in animals. Iowa State College Press, Ames; Ashman, T. L., Bachtrog, D., Blackmon, H., Goldberg, E. E., Hahn, M. W., Kirkpatrick, M., et al. (2014). Tree of Sex: A database of sexual systems. Scientific Data, 1, 140015.
Arthropoda	Insecta	Coleoptera	Cerambycidae	Ropalopus	Ropalopus_signaticollis	22	11	Ashman, T. L., Bachtrog, D., Blackmon, H., Goldberg, E. E., Hahn, M. W., Kirkpatrick, M., et al. (2014). Tree of Sex: A database of sexual systems. Scientific Data, 1, 140015.
Arthropoda	Insecta	Coleoptera	Cerambycidae	Rosalia	Rosalia_btesi	20	10	Ashman, T. L., Bachtrog, D., Blackmon, H., Goldberg, E. E., Hahn, M. W., Kirkpatrick, M., et al. (2014). Tree of Sex: A database of sexual systems. Scientific Data, 1, 140015.
Arthropoda	Insecta	Coleoptera	Cerambycidae	Rutpela	Rutpela_maculata	20	10	Ashman, T. L., Bachtrog, D., Blackmon, H., Goldberg, E. E., Hahn, M. W., Kirkpatrick, M., et al. (2014). Tree of Sex: A database of sexual systems. Scientific Data, 1, 140015.
Arthropoda	Insecta	Coleoptera	Cerambycidae	Saperda	Saperda_calcarata	20	10	Ashman, T. L., Bachtrog, D., Blackmon, H., Goldberg, E. E., Hahn, M. W., Kirkpatrick, M., et al. (2014). Tree of Sex: A database of sexual systems. Scientific Data, 1, 140015.
Arthropoda	Insecta	Coleoptera	Cerambycidae	Saperda	Saperda_moesta	20	10	Ashman, T. L., Bachtrog, D., Blackmon, H., Goldberg, E. E., Hahn, M. W., Kirkpatrick, M., et al. (2014). Tree of Sex: A database of sexual systems. Scientific Data, 1, 140015.
Arthropoda	Insecta	Coleoptera	Cerambycidae	Saperda	Saperda_perforata	20	10	Ashman, T. L., Bachtrog, D., Blackmon, H., Goldberg, E. E., Hahn, M. W., Kirkpatrick, M., et al. (2014). Tree of Sex: A database of sexual systems. Scientific Data, 1, 140015.
Arthropoda	Insecta	Coleoptera	Cerambycidae	Saperda	Saperda_populnea	20	10	Ashman, T. L., Bachtrog, D., Blackmon, H., Goldberg, E. E., Hahn, M. W., Kirkpatrick, M., et al. (2014). Tree of Sex: A database of sexual systems. Scientific Data, 1, 140015.
Arthropoda	Insecta	Coleoptera	Cerambycidae	Saperda	Saperda_scalaris	20	10	Ashman, T. L., Bachtrog, D., Blackmon, H., Goldberg, E. E., Hahn, M. W., Kirkpatrick, M., et al. (2014). Tree of Sex: A database of sexual systems. Scientific Data, 1, 140015.
Arthropoda	Insecta	Coleoptera	Cerambycidae	Saphanus	Saphanus_piceus	20	10	Ashman, T. L., Bachtrog, D., Blackmon, H., Goldberg, E. E., Hahn, M. W., Kirkpatrick, M., et al. (2014). Tree of Sex: A database of sexual systems. Scientific Data, 1, 140015.
Arthropoda	Insecta	Coleoptera	Cerambycidae	Serixia	Serixia_assamensis	20	10	Ashman, T. L., Bachtrog, D., Blackmon, H., Goldberg, E. E., Hahn, M. W., Kirkpatrick, M., et al. (2014). Tree of Sex: A database of sexual systems. Scientific Data, 1, 140015.
Arthropoda	Insecta	Coleoptera	Cerambycidae	Solenoptera	Solenoptera_thomae	28	14	Makino, S. (1951). An atlas of the chromosome numbers in animals. Iowa State College Press, Ames.
Arthropoda	Insecta	Coleoptera	Cerambycidae	Spondylis	Spondylis_buprestoides	30	15	Ashman, T. L., Bachtrog, D., Blackmon, H., Goldberg, E. E., Hahn, M. W., Kirkpatrick, M., et al. (2014). Tree of Sex: A database of sexual systems. Scientific Data, 1, 140015.
Arthropoda	Insecta	Coleoptera	Cerambycidae	Steirastoma	Steirastoma_breve	28	14	Ashman, T. L., Bachtrog, D., Blackmon, H., Goldberg, E. E., Hahn, M. W., Kirkpatrick, M., et al. (2014). Tree of Sex: A database of sexual systems. Scientific Data, 1, 140015.
Arthropoda	Insecta	Coleoptera	Cerambycidae	Stenostola	Stenostola_ferrea	20	10	Ashman, T. L., Bachtrog, D., Blackmon, H., Goldberg, E. E., Hahn, M. W., Kirkpatrick, M., et al. (2014). Tree of Sex: A database of sexual systems. Scientific Data, 1, 140015.
Arthropoda	Insecta	Coleoptera	Cerambycidae	Stenygra	Stenygra_histrio	20	10	Ashman, T. L., Bachtrog, D., Blackmon, H., Goldberg, E. E., Hahn, M. W., Kirkpatrick, M., et al. (2014). Tree of Sex: A database of sexual systems. Scientific Data, 1, 140015.
Arthropoda	Insecta	Coleoptera	Cerambycidae	Stenygrinum	Stenygrinum_4-notatum	20	10	Ashman, T. L., Bachtrog, D., Blackmon, H., Goldberg, E. E., Hahn, M. W., Kirkpatrick, M., et al. (2014). Tree of Sex: A database of sexual systems. Scientific Data, 1, 140015.
Arthropoda	Insecta	Coleoptera	Cerambycidae	Strangalia	Strangalia_4-fasciata	20	10	Ashman, T. L., Bachtrog, D., Blackmon, H., Goldberg, E. E., Hahn, M. W., Kirkpatrick, M., et al. (2014). Tree of Sex: A database of sexual systems. Scientific Data, 1, 140015.
Arthropoda	Insecta	Coleoptera	Cerambycidae	Stromatium	Stromatium_barbatum	20,19	10	Ashman, T. L., Bachtrog, D., Blackmon, H., Goldberg, E. E., Hahn, M. W., Kirkpatrick, M., et al. (2014). Tree of Sex: A database of sexual systems. Scientific Data, 1, 140015.
Arthropoda	Insecta	Coleoptera	Cerambycidae	Tetraopes	Tetraopes_femoratus	20	10	Ashman, T. L., Bachtrog, D., Blackmon, H., Goldberg, E. E., Hahn, M. W., Kirkpatrick, M., et al. (2014). Tree of Sex: A database of sexual systems. Scientific Data, 1, 140015.
Arthropoda	Insecta	Coleoptera	Cerambycidae	Tetraopes	Tetraopes_tetrophthalmus	20	10	Ashman, T. L., Bachtrog, D., Blackmon, H., Goldberg, E. E., Hahn, M. W., Kirkpatrick, M., et al. (2014). Tree of Sex: A database of sexual systems. Scientific Data, 1, 140015.
Arthropoda	Insecta	Coleoptera	Cerambycidae	Tetropium	Tetropium_castaneum	20,24	10,12	Ashman, T. L., Bachtrog, D., Blackmon, H., Goldberg, E. E., Hahn, M. W., Kirkpatrick, M., et al. (2014). Tree of Sex: A database of sexual systems. Scientific Data, 1, 140015.
Arthropoda	Insecta	Coleoptera	Cerambycidae	Tetropium	Tetropium_fuscum	22	11	Ashman, T. L., Bachtrog, D., Blackmon, H., Goldberg, E. E., Hahn, M. W., Kirkpatrick, M., et al. (2014). Tree of Sex: A database of sexual systems. Scientific Data, 1, 140015.
Arthropoda	Insecta	Coleoptera	Cerambycidae	Tetropium	Tetropium_gabrieli	24	12	Ashman, T. L., Bachtrog, D., Blackmon, H., Goldberg, E. E., Hahn, M. W., Kirkpatrick, M., et al. (2014). Tree of Sex: A database of sexual systems. Scientific Data, 1, 140015.
Arthropoda	Insecta	Coleoptera	Cerambycidae	Tetrops	Tetrops_praeustus	20	10	Ashman, T. L., Bachtrog, D., Blackmon, H., Goldberg, E. E., Hahn, M. W., Kirkpatrick, M., et al. (2014). Tree of Sex: A database of sexual systems. Scientific Data, 1, 140015.
Arthropoda	Insecta	Coleoptera	Cerambycidae	Uraecha	Uraecha_bimaculata	32	16	Ashman, T. L., Bachtrog, D., Blackmon, H., Goldberg, E. E., Hahn, M. W., Kirkpatrick, M., et al. (2014). Tree of Sex: A database of sexual systems. Scientific Data, 1, 140015.
Arthropoda	Insecta	Coleoptera	Cerambycidae	Vadonia	Vadonia_unipunctata	20	10	Ashman, T. L., Bachtrog, D., Blackmon, H., Goldberg, E. E., Hahn, M. W., Kirkpatrick, M., et al. (2014). Tree of Sex: A database of sexual systems. Scientific Data, 1, 140015.
Arthropoda	Insecta	Coleoptera	Cerambycidae	Vesperus	Vesperus_xatarti	54,53	27	Ashman, T. L., Bachtrog, D., Blackmon, H., Goldberg, E. E., Hahn, M. W., Kirkpatrick, M., et al. (2014). Tree of Sex: A database of sexual systems. Scientific Data, 1, 140015.
Arthropoda	Insecta	Coleoptera	Cerambycidae	Xenolea	Xenolea_nubila	32	16	Ashman, T. L., Bachtrog, D., Blackmon, H., Goldberg, E. E., Hahn, M. W., Kirkpatrick, M., et al. (2014). Tree of Sex: A database of sexual systems. Scientific Data, 1, 140015.
Arthropoda	Insecta	Coleoptera	Cerambycidae	Xylosteus	Xylosteus_spinolae	20	10	Ashman, T. L., Bachtrog, D., Blackmon, H., Goldberg, E. E., Hahn, M. W., Kirkpatrick, M., et al. (2014). Tree of Sex: A database of sexual systems. Scientific Data, 1, 140015.
Arthropoda	Insecta	Coleoptera	Cerambycidae	Xylotrechus	Xylotrechus_smei	20	10	Makino, S. (1951). An atlas of the chromosome numbers in animals. Iowa State College Press, Ames; Ashman, T. L., Bachtrog, D., Blackmon, H., Goldberg, E. E., Hahn, M. W., Kirkpatrick, M., et al. (2014). Tree of Sex: A database of sexual systems. Scientific Data, 1, 140015.
Arthropoda	Insecta	Coleoptera	Cetoniidae	Cetonia	Cetonia_aurata	20	10	Makino, S. (1951). An atlas of the chromosome numbers in animals. Iowa State College Press, Ames; Ashman, T. L., Bachtrog, D., Blackmon, H., Goldberg, E. E., Hahn, M. W., Kirkpatrick, M., et al. (2014). Tree of Sex: A database of sexual systems. Scientific Data, 1, 140015.
Arthropoda	Insecta	Coleoptera	Cetoniidae	Cetonia	Cetonia_aurataeformis	20	10	Ashman, T. L., Bachtrog, D., Blackmon, H., Goldberg, E. E., Hahn, M. W., Kirkpatrick, M., et al. (2014). Tree of Sex: A database of sexual systems. Scientific Data, 1, 140015.
Arthropoda	Insecta	Coleoptera	Cetoniidae	Cetonia	Cetonia_roelofsi	20	10	Ashman, T. L., Bachtrog, D., Blackmon, H., Goldberg, E. E., Hahn, M. W., Kirkpatrick, M., et al. (2014). Tree of Sex: A database of sexual systems. Scientific Data, 1, 140015.
Arthropoda	Insecta	Coleoptera	Cetoniidae	Chlorocala	Chlorocala_africana	14	7	Ashman, T. L., Bachtrog, D., Blackmon, H., Goldberg, E. E., Hahn, M. W., Kirkpatrick, M., et al. (2014). Tree of Sex: A database of sexual systems. Scientific Data, 1, 140015.
Arthropoda	Insecta	Coleoptera	Cetoniidae	Clinteria	Clinteria_spilota	20	10	Ashman, T. L., Bachtrog, D., Blackmon, H., Goldberg, E. E., Hahn, M. W., Kirkpatrick, M., et al. (2014). Tree of Sex: A database of sexual systems. Scientific Data, 1, 140015.
Arthropoda	Insecta	Coleoptera	Cetoniidae	Coenochilus	Coenochilus_senegalensis	20	10	Ashman, T. L., Bachtrog, D., Blackmon, H., Goldberg, E. E., Hahn, M. W., Kirkpatrick, M., et al. (2014). Tree of Sex: A database of sexual systems. Scientific Data, 1, 140015.
Arthropoda	Insecta	Coleoptera	Cetoniidae	Cremastocheilus	Cremastocheilus_armatus	20	10	Ashman, T. L., Bachtrog, D., Blackmon, H., Goldberg, E. E., Hahn, M. W., Kirkpatrick, M., et al. (2014). Tree of Sex: A database of sexual systems. Scientific Data, 1, 140015.
Arthropoda	Insecta	Coleoptera	Cetoniidae	Cyprolais	Cyprolais_hornimani	20	10	Ashman, T. L., Bachtrog, D., Blackmon, H., Goldberg, E. E., Hahn, M. W., Kirkpatrick, M., et al. (2014). Tree of Sex: A database of sexual systems. Scientific Data, 1, 140015.
Arthropoda	Insecta	Coleoptera	Cetoniidae	Dicronocephalus	Dicronocephalus_wallichi	20	10	Ashman, T. L., Bachtrog, D., Blackmon, H., Goldberg, E. E., Hahn, M. W., Kirkpatrick, M., et al. (2014). Tree of Sex: A database of sexual systems. Scientific Data, 1, 140015.
Arthropoda	Insecta	Coleoptera	Cetoniidae	Dicronorrhina	Dicronorrhina_derbyana	20	10	Ashman, T. L., Bachtrog, D., Blackmon, H., Goldberg, E. E., Hahn, M. W., Kirkpatrick, M., et al. (2014). Tree of Sex: A database of sexual systems. Scientific Data, 1, 140015.
Arthropoda	Insecta	Coleoptera	Cetoniidae	Dicronorrhina	Dicronorrhina_micans	20	10	Ashman, T. L., Bachtrog, D., Blackmon, H., Goldberg, E. E., Hahn, M. W., Kirkpatrick, M., et al. (2014). Tree of Sex: A database of sexual systems. Scientific Data, 1, 140015.
Arthropoda	Insecta	Coleoptera	Cetoniidae	Eudicella	Eudicella_aethiopica	20	10	Ashman, T. L., Bachtrog, D., Blackmon, H., Goldberg, E. E., Hahn, M. W., Kirkpatrick, M., et al. (2014). Tree of Sex: A database of sexual systems. Scientific Data, 1, 140015.
Arthropoda	Insecta	Coleoptera	Cetoniidae	Eudicella	Eudicella_gralli	20	10	Ashman, T. L., Bachtrog, D., Blackmon, H., Goldberg, E. E., Hahn, M. W., Kirkpatrick, M., et al. (2014). Tree of Sex: A database of sexual systems. Scientific Data, 1, 140015.
Arthropoda	Insecta	Coleoptera	Cetoniidae	Euphoria	Euphoria_inda	20	10	Ashman, T. L., Bachtrog, D., Blackmon, H., Goldberg, E. E., Hahn, M. W., Kirkpatrick, M., et al. (2014). Tree of Sex: A database of sexual systems. Scientific Data, 1, 140015.
Arthropoda	Insecta	Coleoptera	Cetoniidae	Euphoria	Euphoria_lurida	20	10	Ashman, T. L., Bachtrog, D., Blackmon, H., Goldberg, E. E., Hahn, M. W., Kirkpatrick, M., et al. (2014). Tree of Sex: A database of sexual systems. Scientific Data, 1, 140015.
Arthropoda	Insecta	Coleoptera	Cetoniidae	Euphoria	Euphoria_quadricollis	13	7	Ashman, T. L., Bachtrog, D., Blackmon, H., Goldberg, E. E., Hahn, M. W., Kirkpatrick, M., et al. (2014). Tree of Sex: A database of sexual systems. Scientific Data, 1, 140015.
Arthropoda	Insecta	Coleoptera	Cetoniidae	Glycyphana	Glycyphana_fulvistemma	20	10	Ashman, T. L., Bachtrog, D., Blackmon, H., Goldberg, E. E., Hahn, M. W., Kirkpatrick, M., et al. (2014). Tree of Sex: A database of sexual systems. Scientific Data, 1, 140015.
Arthropoda	Insecta	Coleoptera	Cetoniidae	Gnorimus	Gnorimus_nobilis	20	10	Ashman, T. L., Bachtrog, D., Blackmon, H., Goldberg, E. E., Hahn, M. W., Kirkpatrick, M., et al. (2014). Tree of Sex: A database of sexual systems. Scientific Data, 1, 140015.
Arthropoda	Insecta	Coleoptera	Cetoniidae	Goliathus	Goliathus_goliatus	20	10	Ashman, T. L., Bachtrog, D., Blackmon, H., Goldberg, E. E., Hahn, M. W., Kirkpatrick, M., et al. (2014). Tree of Sex: A database of sexual systems. Scientific Data, 1, 140015.
Arthropoda	Insecta	Coleoptera	Cetoniidae	Gymnetis	Gymnetis_pantherina	20	10	Ashman, T. L., Bachtrog, D., Blackmon, H., Goldberg, E. E., Hahn, M. W., Kirkpatrick, M., et al. (2014). Tree of Sex: A database of sexual systems. Scientific Data, 1, 140015.
Arthropoda	Insecta	Coleoptera	Cetoniidae	Jumnos	Jumnos_ruckeri	14	7	Ashman, T. L., Bachtrog, D., Blackmon, H., Goldberg, E. E., Hahn, M. W., Kirkpatrick, M., et al. (2014). Tree of Sex: A database of sexual systems. Scientific Data, 1, 140015.
Arthropoda	Insecta	Coleoptera	Cetoniidae	Mecynorhina	Mecynorhina_polyphemus	20	10	Ashman, T. L., Bachtrog, D., Blackmon, H., Goldberg, E. E., Hahn, M. W., Kirkpatrick, M., et al. (2014). Tree of Sex: A database of sexual systems. Scientific Data, 1, 140015.
Arthropoda	Insecta	Coleoptera	Cetoniidae	Mecynorhina	Mecynorhina_torquata	20	10	Ashman, T. L., Bachtrog, D., Blackmon, H., Goldberg, E. E., Hahn, M. W., Kirkpatrick, M., et al. (2014). Tree of Sex: A database of sexual systems. Scientific Data, 1, 140015.
Arthropoda	Insecta	Coleoptera	Cetoniidae	Miksicus	Miksicus_acuminata	20	10	Ashman, T. L., Bachtrog, D., Blackmon, H., Goldberg, E. E., Hahn, M. W., Kirkpatrick, M., et al. (2014). Tree of Sex: A database of sexual systems. Scientific Data, 1, 140015.
Arthropoda	Insecta	Coleoptera	Cetoniidae	Osmoderma	Osmoderma_eremita	18	9	Makino, S. (1951). An atlas of the chromosome numbers in animals. Iowa State College Press, Ames; Ashman, T. L., Bachtrog, D., Blackmon, H., Goldberg, E. E., Hahn, M. W., Kirkpatrick, M., et al. (2014). Tree of Sex: A database of sexual systems. Scientific Data, 1, 140015.
Arthropoda	Insecta	Coleoptera	Cetoniidae	Osmoderma	Osmoderma_lassallei	18	9	Ashman, T. L., Bachtrog, D., Blackmon, H., Goldberg, E. E., Hahn, M. W., Kirkpatrick, M., et al. (2014). Tree of Sex: A database of sexual systems. Scientific Data, 1, 140015.
Arthropoda	Insecta	Coleoptera	Cetoniidae	Osmoderma	Osmoderma_scabra	18	9	Ashman, T. L., Bachtrog, D., Blackmon, H., Goldberg, E. E., Hahn, M. W., Kirkpatrick, M., et al. (2014). Tree of Sex: A database of sexual systems. Scientific Data, 1, 140015.
Arthropoda	Insecta	Coleoptera	Cetoniidae	Oxythyrea	Oxythyrea_funesta	20,20,19	10	Makino, S. (1951). An atlas of the chromosome numbers in animals. Iowa State College Press, Ames; Ashman, T. L., Bachtrog, D., Blackmon, H., Goldberg, E. E., Hahn, M. W., Kirkpatrick, M., et al. (2014). Tree of Sex: A database of sexual systems. Scientific Data, 1, 140015.
Arthropoda	Insecta	Coleoptera	Cetoniidae	Protaetia	Protaetia_aeruginosa	20	10	Ashman, T. L., Bachtrog, D., Blackmon, H., Goldberg, E. E., Hahn, M. W., Kirkpatrick, M., et al. (2014). Tree of Sex: A database of sexual systems. Scientific Data, 1, 140015.
Arthropoda	Insecta	Coleoptera	Cetoniidae	Protaetia	Protaetia_angustata	20	10	Ashman, T. L., Bachtrog, D., Blackmon, H., Goldberg, E. E., Hahn, M. W., Kirkpatrick, M., et al. (2014). Tree of Sex: A database of sexual systems. Scientific Data, 1, 140015.
Arthropoda	Insecta	Coleoptera	Cetoniidae	Protaetia	Protaetia_aurichalcea	20	10	Ashman, T. L., Bachtrog, D., Blackmon, H., Goldberg, E. E., Hahn, M. W., Kirkpatrick, M., et al. (2014). Tree of Sex: A database of sexual systems. Scientific Data, 1, 140015.
Arthropoda	Insecta	Coleoptera	Cetoniidae	Protaetia	Protaetia_cuprea	20	10	Ashman, T. L., Bachtrog, D., Blackmon, H., Goldberg, E. E., Hahn, M. W., Kirkpatrick, M., et al. (2014). Tree of Sex: A database of sexual systems. Scientific Data, 1, 140015.
Arthropoda	Insecta	Coleoptera	Cetoniidae	Protaetia	Protaetia_fieberi	20	10	Ashman, T. L., Bachtrog, D., Blackmon, H., Goldberg, E. E., Hahn, M. W., Kirkpatrick, M., et al. (2014). Tree of Sex: A database of sexual systems. Scientific Data, 1, 140015.
Arthropoda	Insecta	Coleoptera	Cetoniidae	Protaetia	Protaetia_metallica	20	10	Ashman, T. L., Bachtrog, D., Blackmon, H., Goldberg, E. E., Hahn, M. W., Kirkpatrick, M., et al. (2014). Tree of Sex: A database of sexual systems. Scientific Data, 1, 140015.
Arthropoda	Insecta	Coleoptera	Cetoniidae	Protaetia	Protaetia_mirifica	20	10	Ashman, T. L., Bachtrog, D., Blackmon, H., Goldberg, E. E., Hahn, M. W., Kirkpatrick, M., et al. (2014). Tree of Sex: A database of sexual systems. Scientific Data, 1, 140015.
Arthropoda	Insecta	Coleoptera	Cetoniidae	Protaetia	Protaetia_morio	20	10	Ashman, T. L., Bachtrog, D., Blackmon, H., Goldberg, E. E., Hahn, M. W., Kirkpatrick, M., et al. (2014). Tree of Sex: A database of sexual systems. Scientific Data, 1, 140015.
Arthropoda	Insecta	Coleoptera	Cetoniidae	Protaetia	Protaetia_oblonga	20	10	Ashman, T. L., Bachtrog, D., Blackmon, H., Goldberg, E. E., Hahn, M. W., Kirkpatrick, M., et al. (2014). Tree of Sex: A database of sexual systems. Scientific Data, 1, 140015.
Arthropoda	Insecta	Coleoptera	Cetoniidae	Protaetia	Protaetia_opaca	20	10	Ashman, T. L., Bachtrog, D., Blackmon, H., Goldberg, E. E., Hahn, M. W., Kirkpatrick, M., et al. (2014). Tree of Sex: A database of sexual systems. Scientific Data, 1, 140015.
Arthropoda	Insecta	Coleoptera	Cetoniidae	Protaetia	Protaetia_speciosa	20	10	Ashman, T. L., Bachtrog, D., Blackmon, H., Goldberg, E. E., Hahn, M. W., Kirkpatrick, M., et al. (2014). Tree of Sex: A database of sexual systems. Scientific Data, 1, 140015.
Arthropoda	Insecta	Coleoptera	Cetoniidae	Rhamphorrhina	Rhamphorrhina_bertolonii	20	10	Ashman, T. L., Bachtrog, D., Blackmon, H., Goldberg, E. E., Hahn, M. W., Kirkpatrick, M., et al. (2014). Tree of Sex: A database of sexual systems. Scientific Data, 1, 140015.
Arthropoda	Insecta	Coleoptera	Cetoniidae	Rhomborrhina	Rhomborrhina_polita	20	10	Ashman, T. L., Bachtrog, D., Blackmon, H., Goldberg, E. E., Hahn, M. W., Kirkpatrick, M., et al. (2014). Tree of Sex: A database of sexual systems. Scientific Data, 1, 140015.
Arthropoda	Insecta	Coleoptera	Cetoniidae	Rhomborrhina	Rhomborrhina_unicolor	20	10	Ashman, T. L., Bachtrog, D., Blackmon, H., Goldberg, E. E., Hahn, M. W., Kirkpatrick, M., et al. (2014). Tree of Sex: A database of sexual systems. Scientific Data, 1, 140015.
Arthropoda	Insecta	Coleoptera	Cetoniidae	Stephanorrhina	Stephanorrhina_guttata	20	10	Ashman, T. L., Bachtrog, D., Blackmon, H., Goldberg, E. E., Hahn, M. W., Kirkpatrick, M., et al. (2014). Tree of Sex: A database of sexual systems. Scientific Data, 1, 140015.
Arthropoda	Insecta	Coleoptera	Cetoniidae	Stephanorrhina	Stephanorrhina_princeps	20	10	Ashman, T. L., Bachtrog, D., Blackmon, H., Goldberg, E. E., Hahn, M. W., Kirkpatrick, M., et al. (2014). Tree of Sex: A database of sexual systems. Scientific Data, 1, 140015.
Arthropoda	Insecta	Coleoptera	Cetoniidae	Trichiotinus	Trichiotinus_assimilis	20	10	Ashman, T. L., Bachtrog, D., Blackmon, H., Goldberg, E. E., Hahn, M. W., Kirkpatrick, M., et al. (2014). Tree of Sex: A database of sexual systems. Scientific Data, 1, 140015.
Arthropoda	Insecta	Coleoptera	Cetoniidae	Trichius	Trichius_fasciatus	20	10	Ashman, T. L., Bachtrog, D., Blackmon, H., Goldberg, E. E., Hahn, M. W., Kirkpatrick, M., et al. (2014). Tree of Sex: A database of sexual systems. Scientific Data, 1, 140015.
Arthropoda	Insecta	Coleoptera	Cetoniidae	Trichius	Trichius_gallicus	20	10	Ashman, T. L., Bachtrog, D., Blackmon, H., Goldberg, E. E., Hahn, M. W., Kirkpatrick, M., et al. (2014). Tree of Sex: A database of sexual systems. Scientific Data, 1, 140015.
Arthropoda	Insecta	Coleoptera	Cetoniidae	Trichius	Trichius_sexualis	20	10	Ashman, T. L., Bachtrog, D., Blackmon, H., Goldberg, E. E., Hahn, M. W., Kirkpatrick, M., et al. (2014). Tree of Sex: A database of sexual systems. Scientific Data, 1, 140015.
Arthropoda	Insecta	Coleoptera	Cetoniidae	Tropinota	Tropinota_hirta	20	10	Ashman, T. L., Bachtrog, D., Blackmon, H., Goldberg, E. E., Hahn, M. W., Kirkpatrick, M., et al. (2014). Tree of Sex: A database of sexual systems. Scientific Data, 1, 140015.
Arthropoda	Insecta	Coleoptera	Cetoniidae	Valgus	Valgus_smithii	20	10	Ashman, T. L., Bachtrog, D., Blackmon, H., Goldberg, E. E., Hahn, M. W., Kirkpatrick, M., et al. (2014). Tree of Sex: A database of sexual systems. Scientific Data, 1, 140015.
Arthropoda	Insecta	Coleoptera	Chrysomelidae	Acalymma	Acalymma_blandulum	20,19	10	Ashman, T. L., Bachtrog, D., Blackmon, H., Goldberg, E. E., Hahn, M. W., Kirkpatrick, M., et al. (2014). Tree of Sex: A database of sexual systems. Scientific Data, 1, 140015.
Arthropoda	Insecta	Coleoptera	Chrysomelidae	Acalymma	Acalymma_fairmairei	28,27	14	Ashman, T. L., Bachtrog, D., Blackmon, H., Goldberg, E. E., Hahn, M. W., Kirkpatrick, M., et al. (2014). Tree of Sex: A database of sexual systems. Scientific Data, 1, 140015.
Arthropoda	Insecta	Coleoptera	Chrysomelidae	Acalymma	Acalymma_gouldi	20,19	10	Ashman, T. L., Bachtrog, D., Blackmon, H., Goldberg, E. E., Hahn, M. W., Kirkpatrick, M., et al. (2014). Tree of Sex: A database of sexual systems. Scientific Data, 1, 140015.
Arthropoda	Insecta	Coleoptera	Chrysomelidae	Acalymma	Acalymma_pallipes	22,21	11	Ashman, T. L., Bachtrog, D., Blackmon, H., Goldberg, E. E., Hahn, M. W., Kirkpatrick, M., et al. (2014). Tree of Sex: A database of sexual systems. Scientific Data, 1, 140015.
Arthropoda	Insecta	Coleoptera	Chrysomelidae	Acalymma	Acalymma_quadrivittatum	22,21	11	Ashman, T. L., Bachtrog, D., Blackmon, H., Goldberg, E. E., Hahn, M. W., Kirkpatrick, M., et al. (2014). Tree of Sex: A database of sexual systems. Scientific Data, 1, 140015.
Arthropoda	Insecta	Coleoptera	Chrysomelidae	Acalymma	Acalymma_thiemei	22,21	11	Ashman, T. L., Bachtrog, D., Blackmon, H., Goldberg, E. E., Hahn, M. W., Kirkpatrick, M., et al. (2014). Tree of Sex: A database of sexual systems. Scientific Data, 1, 140015.
Arthropoda	Insecta	Coleoptera	Chrysomelidae	Acalymma	Acalymma_trivittatum	22,21	11	Ashman, T. L., Bachtrog, D., Blackmon, H., Goldberg, E. E., Hahn, M. W., Kirkpatrick, M., et al. (2014). Tree of Sex: A database of sexual systems. Scientific Data, 1, 140015.
Arthropoda	Insecta	Coleoptera	Chrysomelidae	Acalymma	Acalymma_vittatum	22,21,28	11,14	Ashman, T. L., Bachtrog, D., Blackmon, H., Goldberg, E. E., Hahn, M. W., Kirkpatrick, M., et al. (2014). Tree of Sex: A database of sexual systems. Scientific Data, 1, 140015.
Arthropoda	Insecta	Coleoptera	Chrysomelidae	Acanthoscelides	Acanthoscelides_obtectus	20	10	Ashman, T. L., Bachtrog, D., Blackmon, H., Goldberg, E. E., Hahn, M. W., Kirkpatrick, M., et al. (2014). Tree of Sex: A database of sexual systems. Scientific Data, 1, 140015.
Arthropoda	Insecta	Coleoptera	Chrysomelidae	Aedmon	Aedmon_eugeniae	40,39	20	Ashman, T. L., Bachtrog, D., Blackmon, H., Goldberg, E. E., Hahn, M. W., Kirkpatrick, M., et al. (2014). Tree of Sex: A database of sexual systems. Scientific Data, 1, 140015.
Arthropoda	Insecta	Coleoptera	Chrysomelidae	Agelastica	Agelastica_alni	12,25,26,27,28,29,30	12,6,13,14,15	Ashman, T. L., Bachtrog, D., Blackmon, H., Goldberg, E. E., Hahn, M. W., Kirkpatrick, M., et al. (2014). Tree of Sex: A database of sexual systems. Scientific Data, 1, 140015.
Arthropoda	Insecta	Coleoptera	Chrysomelidae	Agelastica	Agelastica_caerulae	24	12	Ashman, T. L., Bachtrog, D., Blackmon, H., Goldberg, E. E., Hahn, M. W., Kirkpatrick, M., et al. (2014). Tree of Sex: A database of sexual systems. Scientific Data, 1, 140015.
Arthropoda	Insecta	Coleoptera	Chrysomelidae	Agelastica	Agelastica_coerulea	24	12	Ashman, T. L., Bachtrog, D., Blackmon, H., Goldberg, E. E., Hahn, M. W., Kirkpatrick, M., et al. (2014). Tree of Sex: A database of sexual systems. Scientific Data, 1, 140015.
Arthropoda	Insecta	Coleoptera	Chrysomelidae	Agroiconota	Agroiconota_inedita	42	21	Ashman, T. L., Bachtrog, D., Blackmon, H., Goldberg, E. E., Hahn, M. W., Kirkpatrick, M., et al. (2014). Tree of Sex: A database of sexual systems. Scientific Data, 1, 140015.
Arthropoda	Insecta	Coleoptera	Chrysomelidae	Agroiconota	Agroiconota_propinqua	38	19	Ashman, T. L., Bachtrog, D., Blackmon, H., Goldberg, E. E., Hahn, M. W., Kirkpatrick, M., et al. (2014). Tree of Sex: A database of sexual systems. Scientific Data, 1, 140015.
Arthropoda	Insecta	Coleoptera	Chrysomelidae	Alagoasa	Alagoasa_acutangula	22	11	Ashman, T. L., Bachtrog, D., Blackmon, H., Goldberg, E. E., Hahn, M. W., Kirkpatrick, M., et al. (2014). Tree of Sex: A database of sexual systems. Scientific Data, 1, 140015.
Arthropoda	Insecta	Coleoptera	Chrysomelidae	Alagoasa	Alagoasa_apicata	22	11	Ashman, T. L., Bachtrog, D., Blackmon, H., Goldberg, E. E., Hahn, M. W., Kirkpatrick, M., et al. (2014). Tree of Sex: A database of sexual systems. Scientific Data, 1, 140015.
Arthropoda	Insecta	Coleoptera	Chrysomelidae	Alagoasa	Alagoasa_arcifera	16	8	Ashman, T. L., Bachtrog, D., Blackmon, H., Goldberg, E. E., Hahn, M. W., Kirkpatrick, M., et al. (2014). Tree of Sex: A database of sexual systems. Scientific Data, 1, 140015.
Arthropoda	Insecta	Coleoptera	Chrysomelidae	Alagoasa	Alagoasa_bicolor	22	11	Ashman, T. L., Bachtrog, D., Blackmon, H., Goldberg, E. E., Hahn, M. W., Kirkpatrick, M., et al. (2014). Tree of Sex: A database of sexual systems. Scientific Data, 1, 140015.
Arthropoda	Insecta	Coleoptera	Chrysomelidae	Alagoasa	Alagoasa_bipunctata	22	11	Makino, S. (1951). An atlas of the chromosome numbers in animals. Iowa State College Press, Ames; Ashman, T. L., Bachtrog, D., Blackmon, H., Goldberg, E. E., Hahn, M. W., Kirkpatrick, M., et al. (2014). Tree of Sex: A database of sexual systems. Scientific Data, 1, 140015.
Arthropoda	Insecta	Coleoptera	Chrysomelidae	Alagoasa	Alagoasa_burmeisteri	22	11	Ashman, T. L., Bachtrog, D., Blackmon, H., Goldberg, E. E., Hahn, M. W., Kirkpatrick, M., et al. (2014). Tree of Sex: A database of sexual systems. Scientific Data, 1, 140015.;Makino, S. (1951). An atlas of the chromosome numbers in animals. Iowa State College Press, Ames.
Arthropoda	Insecta	Coleoptera	Chrysomelidae	Alagoasa	Alagoasa_ceracollis	22	11	Ashman, T. L., Bachtrog, D., Blackmon, H., Goldberg, E. E., Hahn, M. W., Kirkpatrick, M., et al. (2014). Tree of Sex: A database of sexual systems. Scientific Data, 1, 140015.
Arthropoda	Insecta	Coleoptera	Chrysomelidae	Alagoasa	Alagoasa_cruxnigra	22	11	Ashman, T. L., Bachtrog, D., Blackmon, H., Goldberg, E. E., Hahn, M. W., Kirkpatrick, M., et al. (2014). Tree of Sex: A database of sexual systems. Scientific Data, 1, 140015.
Arthropoda	Insecta	Coleoptera	Chrysomelidae	Alagoasa	Alagoasa_decemguttata	22	11	Ashman, T. L., Bachtrog, D., Blackmon, H., Goldberg, E. E., Hahn, M. W., Kirkpatrick, M., et al. (2014). Tree of Sex: A database of sexual systems. Scientific Data, 1, 140015.
Arthropoda	Insecta	Coleoptera	Chrysomelidae	Alagoasa	Alagoasa_dipus	22	11	Ashman, T. L., Bachtrog, D., Blackmon, H., Goldberg, E. E., Hahn, M. W., Kirkpatrick, M., et al. (2014). Tree of Sex: A database of sexual systems. Scientific Data, 1, 140015.
Arthropoda	Insecta	Coleoptera	Chrysomelidae	Alagoasa	Alagoasa_dissepta	22	11	Ashman, T. L., Bachtrog, D., Blackmon, H., Goldberg, E. E., Hahn, M. W., Kirkpatrick, M., et al. (2014). Tree of Sex: A database of sexual systems. Scientific Data, 1, 140015.
Arthropoda	Insecta	Coleoptera	Chrysomelidae	Alagoasa	Alagoasa_equestris	12	6	Ashman, T. L., Bachtrog, D., Blackmon, H., Goldberg, E. E., Hahn, M. W., Kirkpatrick, M., et al. (2014). Tree of Sex: A database of sexual systems. Scientific Data, 1, 140015.
Arthropoda	Insecta	Coleoptera	Chrysomelidae	Alagoasa	Alagoasa_extrema	22	11	Ashman, T. L., Bachtrog, D., Blackmon, H., Goldberg, E. E., Hahn, M. W., Kirkpatrick, M., et al. (2014). Tree of Sex: A database of sexual systems. Scientific Data, 1, 140015.
Arthropoda	Insecta	Coleoptera	Chrysomelidae	Alagoasa	Alagoasa_fasciaticollis	22	11	Ashman, T. L., Bachtrog, D., Blackmon, H., Goldberg, E. E., Hahn, M. W., Kirkpatrick, M., et al. (2014). Tree of Sex: A database of sexual systems. Scientific Data, 1, 140015.
Arthropoda	Insecta	Coleoptera	Chrysomelidae	Alagoasa	Alagoasa_illustris	22	11	Ashman, T. L., Bachtrog, D., Blackmon, H., Goldberg, E. E., Hahn, M. W., Kirkpatrick, M., et al. (2014). Tree of Sex: A database of sexual systems. Scientific Data, 1, 140015.
Arthropoda	Insecta	Coleoptera	Chrysomelidae	Alagoasa	Alagoasa_januaria	22	11	Ashman, T. L., Bachtrog, D., Blackmon, H., Goldberg, E. E., Hahn, M. W., Kirkpatrick, M., et al. (2014). Tree of Sex: A database of sexual systems. Scientific Data, 1, 140015.
Arthropoda	Insecta	Coleoptera	Chrysomelidae	Alagoasa	Alagoasa_jufina	22	11	Ashman, T. L., Bachtrog, D., Blackmon, H., Goldberg, E. E., Hahn, M. W., Kirkpatrick, M., et al. (2014). Tree of Sex: A database of sexual systems. Scientific Data, 1, 140015.
Arthropoda	Insecta	Coleoptera	Chrysomelidae	Alagoasa	Alagoasa_libentina	22	11	Ashman, T. L., Bachtrog, D., Blackmon, H., Goldberg, E. E., Hahn, M. W., Kirkpatrick, M., et al. (2014). Tree of Sex: A database of sexual systems. Scientific Data, 1, 140015.
Arthropoda	Insecta	Coleoptera	Chrysomelidae	Alagoasa	Alagoasa_mella	22	11	Ashman, T. L., Bachtrog, D., Blackmon, H., Goldberg, E. E., Hahn, M. W., Kirkpatrick, M., et al. (2014). Tree of Sex: A database of sexual systems. Scientific Data, 1, 140015.
Arthropoda	Insecta	Coleoptera	Chrysomelidae	Alagoasa	Alagoasa_posticalis	22	11	Ashman, T. L., Bachtrog, D., Blackmon, H., Goldberg, E. E., Hahn, M. W., Kirkpatrick, M., et al. (2014). Tree of Sex: A database of sexual systems. Scientific Data, 1, 140015.
Arthropoda	Insecta	Coleoptera	Chrysomelidae	Alagoasa	Alagoasa_rotundicollis	22	11	Ashman, T. L., Bachtrog, D., Blackmon, H., Goldberg, E. E., Hahn, M. W., Kirkpatrick, M., et al. (2014). Tree of Sex: A database of sexual systems. Scientific Data, 1, 140015.
[truncated: 7,558 more rows]

## Sheet: Supplemental Table 3
Species	Source	Sequencing Technologies	Genome Assembler	Data	Reference	Article link
[truncated: 10 more rows]

[truncated: 1 more sheets: Supplemental Table 4]
